# Supplementary material for: Crystal structure and electrical resistance property of Rb0.21(H2O)yWS2
Source: Acta Crystallogr E Crystallogr Commun. 2019 Jun 11;75(Pt 7):976–9. doi: 10.1107/S2056989019007941 (PMC6659325; doi:10.1107/S2056989019007941)
Supplement: Supplementary file 1 [file e-75-00976-sup1.cif]

##############################################################################
#                                                                            #
# This CIF contains the data in a paper accepted for publication in          #
# Acta Crystallographica Section E. It conforms to the requirements of       #
# Notes for Authors for Acta Crystallographica Section E, and has been       #
# peer reviewed under the auspices of the IUCr Commission on Journals.       #
#                                                                            #
# Full details of the Crystallographic Information File format               #
# are given in the paper "The Crystallographic Information File (CIF):       #
# a New Standard Archive File for Crystallography" by S. R. Hall, F. H.      #
# Allen and I. D. Brown [Acta Cryst. (1991), A47, 655-685].                  #
#                                                                            #
# The current version of the core CIF dictionary is obtainable from          #
# ftp://ftp.iucr.org/pub/cif_core.dic.                                       #
#                                                                            #
# Software is freely available for graphical display of the structure(s)     #
# in this CIF. For information consult the CIF software page                 #
# http://www.iucr.org/resources/cif/software.                                #
#                                                                            #
# This file may be used for bona fide research purposes within the           #
# scientific community so long as proper attribution is given to the journal # 
# article from which it was obtained.                                        #
#                                                                            #
##############################################################################
data_I
_database_code_depnum_ccdc_archive 'CCDC 1920386'
_audit_creation_method     'SHELXL-2014/7'
_journal_date_recd_electronic     2019-03-29
_journal_date_accepted     2019-06-03
_journal_name_full     'Acta Crystallographica, Section E'
_journal_year     2019
_journal_volume     75
_journal_issue      7
_journal_page_first     976
_journal_page_last     979
_journal_paper_category     GI
_journal_paper_doi     10.1107/S2056989019007941
_journal_coeditor_code     WM5498
_publ_contact_author_name     'Fuqiang Huang'
_publ_contact_author_address
;
State Key Laboratory of High Performance Ceramics and Superfine Microstructure,
Shanghai Institute of Ceramics, Chinese Academy of Sciences, Shanghai 200050, PR
 China
;
_publ_contact_author_email     'huangfq@mail.sic.ac.cn'
_publ_contact_author_fax     ' 086-21-52416360'
_publ_contact_author_phone     '086-21-52411620'
_publ_section_title
;
Crystal structure and electrical resistance property of
Rb~0.21~(H~2~O)<i>~y~</i>WS~2~
;
loop_
    _publ_author_name
    _publ_author_footnote
    _publ_author_address
    'Mao, Yuanlv' .
;
State Key Laboratory of High Performance Ceramics and Superfine Microstructure,
Shanghai Institute of Ceramics, Chinese Academy of Sciences, Shanghai 200050,
People's Republic of China
;
    'Fang, Yuqiang' .
;
State Key Laboratory of High Performance Ceramics and Superfine Microstructure,
Shanghai Institute of Ceramics, Chinese Academy of Sciences, Shanghai 200050,
People's Republic of China
;
    'Wang, Dong' .
;
State Key Laboratory of High Performance Ceramics and Superfine Microstructure,
Shanghai Institute of Ceramics, Chinese Academy of Sciences, Shanghai 200050,
People's Republic of China
;
    'Bu, Kejun' .
;
State Key Laboratory of High Performance Ceramics and Superfine Microstructure,
Shanghai Institute of Ceramics, Chinese Academy of Sciences, Shanghai 200050,
People's Republic of China
;
    'Wang, Sishun' .
;
School of Physical Science and Technology, ShanghaiTech University,
 Shanghai 201210, People's Republic of China
;
    'Zhao, Wei' .
;
State Key Laboratory of High Performance Ceramics and Superfine Microstructure,
Shanghai Institute of Ceramics, Chinese Academy of Sciences, Shanghai 200050,
People's Republic of China
;
    'Huang, Fuqiang' .
;
State Key Laboratory of High Performance Ceramics and Superfine Microstructure,
Shanghai Institute of Ceramics, Chinese Academy of Sciences, Shanghai 200050,
People's Republic of China
;
_publ_section_synopsis
;
Determination of the crystal structure of Rb~0.21~(H~2~O)<i>~y~</i>WS~2~ is
beneficial to understanding the topotactic reaction process to form metastable
WS~2~. The temperature dependence of the electrical resistance indicates that
Rb~0.21~(H~2~O)<i>~y~</i>WS~2~ is semiconducting at 80-300 K.
;
_chemical_name_systematic
;
rubidium hydrate dithiotungstate
;
_chemical_name_common     ?
_chemical_formula_moiety     ?
_chemical_formula_sum     'Rb0.34 S2 W'
_chemical_formula_iupac
;
Rb0.21 (H2 O)y W S2
;
_chemical_formula_weight     277.23
_chemical_melting_point     ?
_space_group_crystal_system     monoclinic
_space_group_name_H-M_alt     'P 21/m'
_space_group_name_Hall     '-P 2yb'
loop_
    _space_group_symop_operation_xyz
    'x, y, z'
    '-x, y+1/2, -z'
    '-x, -y, -z'
    'x, -y-1/2, z'
_cell_length_a     5.703(3)
_cell_length_b     3.2524(18)
_cell_length_c     9.423(5)
_cell_angle_alpha     90
_cell_angle_beta     99.724(16)
_cell_angle_gamma     90
_cell_volume     172.27(16)
_cell_formula_units_Z     2
_cell_measurement_reflns_used     68
_cell_measurement_theta_min     3.8949
_cell_measurement_theta_max     23.0441
_cell_measurement_temperature     298(2)
_exptl_crystal_description     plate
_exptl_crystal_colour     black
_exptl_crystal_size_max     0.05
_exptl_crystal_size_mid     0.03
_exptl_crystal_size_min     0.01
_exptl_crystal_density_diffrn     5.345
_exptl_crystal_density_meas     ?
_exptl_crystal_density_method     ?
_exptl_crystal_F_000     237
_exptl_absorpt_coefficient_mu     39.249
_exptl_absorpt_correction_type     multi-scan
_exptl_absorpt_process_details
;
(<i>SADABS</i>; Bruker, 2015)
;
_exptl_absorpt_correction_T_min     0.251
_exptl_absorpt_correction_T_max     0.674
_diffrn_ambient_temperature     298(2)
_diffrn_source     ?
_diffrn_radiation_type     MoK\a
_diffrn_radiation_wavelength     0.71073
_diffrn_measurement_device_type     'Bruker APEXII CCD'
_diffrn_measurement_method     'phi and omega scans'
_diffrn_detector_area_resol_mean     ?
_diffrn_reflns_number     1167
_diffrn_reflns_av_R_equivalents     0.0297
_diffrn_reflns_av_unetI/netI     0.0265
_diffrn_reflns_theta_min     2.193
_diffrn_reflns_theta_max     24.932
_diffrn_reflns_theta_full     24.932
_diffrn_measured_fraction_theta_max     0.981
_diffrn_measured_fraction_theta_full     0.981
_diffrn_reflns_limit_h_min     -6
_diffrn_reflns_limit_h_max     6
_diffrn_reflns_limit_k_min     -3
_diffrn_reflns_limit_k_max     3
_diffrn_reflns_limit_l_min     -11
_diffrn_reflns_limit_l_max     10
_refine_special_details     ?
_reflns_number_total     352
_reflns_number_gt     327
_reflns_threshold_expression     'I > 2\s(I)'
_refine_ls_structure_factor_coef     Fsqd
_refine_ls_matrix_type     full
_refine_ls_R_factor_all     0.0530
_refine_ls_R_factor_gt     0.0499
_refine_ls_wR_factor_gt     0.1210
_refine_ls_wR_factor_ref     0.1243
_refine_ls_goodness_of_fit_ref     1.101
_refine_ls_restrained_S_all     1.101
_refine_ls_number_reflns     352
_refine_ls_number_parameters     33
_refine_ls_number_restraints     0
_refine_ls_hydrogen_treatment     undef
_refine_ls_weighting_scheme     calc
_refine_ls_weighting_details
                      'w=1/[\s^2^(Fo^2^)+(0.1024P)^2^] where P=(Fo^2^+2Fc^2^)/3'
_atom_sites_solution_hydrogens     .
_atom_sites_solution_primary     ?
_atom_sites_solution_secondary     ?
_refine_ls_shift/su_max     0.000
_refine_ls_shift/su_mean     0.000
_refine_diff_density_max     2.448
_refine_diff_density_min     -1.656
_refine_ls_extinction_method     none
_refine_ls_extinction_coef     .
loop_
    _atom_type_symbol
    _atom_type_description
    _atom_type_scat_dispersion_real
    _atom_type_scat_dispersion_imag
    _atom_type_scat_source
    'Rb' 'Rb' -0.9393 2.9676
                         'International Tables Vol C Tables 4.2.6.8 and 6.1.1.4'
    'S' 'S' 0.1246 0.1234
                         'International Tables Vol C Tables 4.2.6.8 and 6.1.1.4'
    'W' 'W' -0.8490 6.8722
                         'International Tables Vol C Tables 4.2.6.8 and 6.1.1.4'
_computing_data_collection
;
APEX3 (Bruker, 2015)
;
_computing_cell_refinement
;
SAINT (Bruker, 2015)
;
_computing_data_reduction
;
SAINT (Bruker, 2015)
;
_computing_structure_solution
;
SHELXS (Sheldrick, 2008)
;
_computing_structure_refinement
;
<i>SHELXL2014/7</i> (Sheldrick, 2015)
;
_computing_molecular_graphics
;
DIAMOND (Brandenburg, 2004)
;
_computing_publication_material
;
publCIF (Westrip, 2010)
;
loop_
    _atom_site_type_symbol
    _atom_site_label
    _atom_site_fract_x
    _atom_site_fract_y
    _atom_site_fract_z
    _atom_site_U_iso_or_equiv
    _atom_site_adp_type
    _atom_site_calc_flag
    _atom_site_occupancy
    _atom_site_disorder_assembly
    _atom_site_disorder_group
    W W1 0.19782(11) 0.7500 1.00615(8) 0.0371(5) Uani d 1 . .
    S S2 0.3744(9) 0.2500 0.8600(6) 0.0376(12) Uani d 1 . .
    S S3 0.1409(10) 0.2500 1.1850(6) 0.0401(12) Uani d 1 . .
    Rb Rb4 0.21(4) -0.2500 0.534(6) 0.14(6) Uani d 0.14(7) . .
    Rb Rb5 0.38(2) -0.2500 0.525(8) 0.17(2) Uani d 0.20(6) . .
loop_
    _atom_site_aniso_label
    _atom_site_aniso_U_11
    _atom_site_aniso_U_22
    _atom_site_aniso_U_33
    _atom_site_aniso_U_12
    _atom_site_aniso_U_13
    _atom_site_aniso_U_23
    W1 0.0319(7) 0.0374(7) 0.0423(7) 0.000 0.0073(4) 0.000
    S2 0.034(2) 0.038(3) 0.041(3) 0.000 0.007(2) 0.000
    S3 0.041(3) 0.039(3) 0.041(3) 0.000 0.008(2) 0.000
    Rb4 0.28(14) 0.12(4) 0.04(2) 0.000 0.06(4) 0.000
    Rb5 0.18(6) 0.24(6) 0.08(3) 0.000 0.01(3) 0.000
_geom_special_details
;
 All esds (except the esd in the dihedral angle between two l.s. planes)
 are estimated using the full covariance matrix.  The cell esds are taken
 into account individually in the estimation of esds in distances, angles
 and torsion angles; correlations between esds in cell parameters are only
 used when they are defined by crystal symmetry.  An approximate (isotropic)
 treatment of cell esds is used for estimating esds involving l.s. planes.
;
loop_
    _geom_bond_atom_site_label_1
    _geom_bond_atom_site_label_2
    _geom_bond_site_symmetry_2
    _geom_bond_distance
    _geom_bond_publ_flag
    W1 S3 1_565 2.403(4) ?
    W1 S3 . 2.403(4) ?
    W1 S3 3_567 2.408(5) ?
    W1 S2 . 2.454(4) ?
    W1 S2 1_565 2.454(4) ?
    W1 S2 3_667 2.550(5) ?
    W1 W1 3_567 2.7678(15) ?
    W1 W1 3_577 2.7678(15) ?
    S2 W1 1_545 2.454(4) ?
    S2 W1 3_667 2.550(5) ?
    S2 Rb4 . 3.47(7) ?
    S2 Rb4 1_565 3.47(7) ?
    S2 Rb5 1_565 3.56(8) ?
    S2 Rb5 . 3.56(8) ?
    S3 W1 1_545 2.403(4) ?
    S3 W1 3_567 2.408(5) ?
    S3 Rb5 3_657 3.53(6) ?
    S3 Rb4 3_557 3.58(11) ?
    S3 Rb4 1_566 3.63(4) ?
    S3 Rb4 1_556 3.63(4) ?
    S3 Rb5 1_566 3.64(5) ?
    S3 Rb5 1_556 3.64(5) ?
    Rb4 Rb5 . 0.99(10) ?
    Rb4 Rb4 3_546 2.9(3) ?
    Rb4 Rb4 3_556 2.9(3) ?
    Rb4 Rb5 3_656 3.0(3) ?
    Rb4 Rb5 3_646 3.0(3) ?
    Rb4 Rb4 1_565 3.252(2) ?
    Rb4 Rb4 1_545 3.2524(19) ?
    Rb4 Rb5 1_565 3.40(3) ?
    Rb4 Rb5 1_545 3.40(3) ?
    Rb4 S2 1_545 3.47(7) ?
    Rb4 S3 3_557 3.58(11) ?
    Rb5 Rb5 3_656 2.23(19) ?
    Rb5 Rb5 3_646 2.23(19) ?
    Rb5 Rb4 3_656 3.0(3) ?
    Rb5 Rb4 3_646 3.0(3) ?
    Rb5 Rb5 1_565 3.2524(18) ?
    Rb5 Rb5 1_545 3.2524(18) ?
    Rb5 Rb4 1_545 3.40(3) ?
    Rb5 Rb4 1_565 3.40(3) ?
    Rb5 S3 3_657 3.53(6) ?
    Rb5 S2 1_545 3.56(8) ?
loop_
    _geom_angle_atom_site_label_1
    _geom_angle_atom_site_label_2
    _geom_angle_atom_site_label_3
    _geom_angle_site_symmetry_1
    _geom_angle_site_symmetry_3
    _geom_angle
    _geom_angle_publ_flag
    S3 W1 S3 1_565 . 85.18(18) ?
    S3 W1 S3 1_565 3_567 109.76(14) ?
    S3 W1 S3 . 3_567 109.76(14) ?
    S3 W1 S2 1_565 . 163.5(2) ?
    S3 W1 S2 . . 93.55(13) ?
    S3 W1 S2 3_567 . 86.20(17) ?
    S3 W1 S2 1_565 1_565 93.55(13) ?
    S3 W1 S2 . 1_565 163.5(2) ?
    S3 W1 S2 3_567 1_565 86.20(17) ?
    S2 W1 S2 . 1_565 82.99(18) ?
    S3 W1 S2 1_565 3_667 83.36(18) ?
    S3 W1 S2 . 3_667 83.36(18) ?
    S3 W1 S2 3_567 3_667 161.7(2) ?
    S2 W1 S2 . 3_667 80.13(16) ?
    S2 W1 S2 1_565 3_667 80.13(16) ?
    S3 W1 W1 1_565 3_567 102.78(13) ?
    S3 W1 W1 . 3_567 54.97(13) ?
    S3 W1 W1 3_567 3_567 54.79(10) ?
    S2 W1 W1 . 3_567 89.78(11) ?
    S2 W1 W1 1_565 3_567 140.78(13) ?
    S2 W1 W1 3_667 3_567 136.53(8) ?
    S3 W1 W1 1_565 3_577 54.97(13) ?
    S3 W1 W1 . 3_577 102.78(13) ?
    S3 W1 W1 3_567 3_577 54.79(10) ?
    S2 W1 W1 . 3_577 140.78(13) ?
    S2 W1 W1 1_565 3_577 89.78(11) ?
    S2 W1 W1 3_667 3_577 136.53(8) ?
    W1 W1 W1 3_567 3_577 71.96(5) ?
    W1 S2 W1 1_545 . 82.99(18) ?
    W1 S2 W1 1_545 3_667 99.87(16) ?
    W1 S2 W1 . 3_667 99.87(16) ?
    W1 S2 Rb4 1_545 . 96.3(15) ?
    W1 S2 Rb4 . . 137(3) ?
    W1 S2 Rb4 3_667 . 122(3) ?
    W1 S2 Rb4 1_545 1_565 137(3) ?
    W1 S2 Rb4 . 1_565 96.3(15) ?
    W1 S2 Rb4 3_667 1_565 122(3) ?
    Rb4 S2 Rb4 . 1_565 56.0(12) ?
    W1 S2 Rb5 1_545 1_565 150.1(12) ?
    W1 S2 Rb5 . 1_565 105.1(13) ?
    W1 S2 Rb5 3_667 1_565 106.8(18) ?
    Rb4 S2 Rb5 . 1_565 57.9(7) ?
    Rb4 S2 Rb5 1_565 1_565 16.1(18) ?
    W1 S2 Rb5 1_545 . 105.1(13) ?
    W1 S2 Rb5 . . 150.1(12) ?
    W1 S2 Rb5 3_667 . 106.8(18) ?
    Rb4 S2 Rb5 . . 16.1(18) ?
    Rb4 S2 Rb5 1_565 . 57.9(7) ?
    Rb5 S2 Rb5 1_565 . 54.4(14) ?
    W1 S3 W1 1_545 . 85.18(18) ?
    W1 S3 W1 1_545 3_567 70.24(14) ?
    W1 S3 W1 . 3_567 70.24(14) ?
    W1 S3 Rb5 1_545 3_657 111.4(15) ?
    W1 S3 Rb5 . 3_657 111.4(16) ?
    W1 S3 Rb5 3_567 3_657 178(2) ?
    W1 S3 Rb4 1_545 3_557 132.7(12) ?
    W1 S3 Rb4 . 3_557 132.7(11) ?
    W1 S3 Rb4 3_567 3_557 94(3) ?
    Rb5 S3 Rb4 3_657 3_557 83.2(13) ?
    W1 S3 Rb4 1_545 1_566 159(2) ?
    W1 S3 Rb4 . 1_566 109.0(6) ?
    W1 S3 Rb4 3_567 1_566 129(3) ?
    Rb5 S3 Rb4 3_657 1_566 49(5) ?
    Rb4 S3 Rb4 3_557 1_566 47(5) ?
    W1 S3 Rb4 1_545 1_556 109.0(6) ?
    W1 S3 Rb4 . 1_556 159(2) ?
    W1 S3 Rb4 3_567 1_556 129(3) ?
    Rb5 S3 Rb4 3_657 1_556 49(5) ?
    Rb4 S3 Rb4 3_557 1_556 47(5) ?
    Rb4 S3 Rb4 1_566 1_556 53.3(7) ?
    W1 S3 Rb5 1_545 1_566 147.5(16) ?
    W1 S3 Rb5 . 1_566 103.9(12) ?
    W1 S3 Rb5 3_567 1_566 142.2(16) ?
    Rb5 S3 Rb5 3_657 1_566 36(3) ?
    Rb4 S3 Rb5 3_557 1_566 61(4) ?
    Rb4 S3 Rb5 1_566 1_566 15.7(16) ?
    Rb4 S3 Rb5 1_556 1_566 55.8(6) ?
    W1 S3 Rb5 1_545 1_556 103.9(12) ?
    W1 S3 Rb5 . 1_556 147.5(16) ?
    W1 S3 Rb5 3_567 1_556 142.2(16) ?
    Rb5 S3 Rb5 3_657 1_556 36(3) ?
    Rb4 S3 Rb5 3_557 1_556 61(4) ?
    Rb4 S3 Rb5 1_566 1_556 55.8(6) ?
    Rb4 S3 Rb5 1_556 1_556 15.7(16) ?
    Rb5 S3 Rb5 1_566 1_556 53.0(8) ?
    Rb5 Rb4 Rb4 . 3_546 141(2) ?
    Rb5 Rb4 Rb4 . 3_556 141(2) ?
    Rb4 Rb4 Rb4 3_546 3_556 69(9) ?
    Rb5 Rb4 Rb5 . 3_656 34(2) ?
    Rb4 Rb4 Rb5 3_546 3_656 157(2) ?
    Rb4 Rb4 Rb5 3_556 3_656 107.5(14) ?
    Rb5 Rb4 Rb5 . 3_646 34(2) ?
    Rb4 Rb4 Rb5 3_546 3_646 107.5(13) ?
    Rb4 Rb4 Rb5 3_556 3_646 157(2) ?
    Rb5 Rb4 Rb5 3_656 3_646 66(7) ?
    Rb5 Rb4 Rb4 . 1_565 90.00(5) ?
    Rb4 Rb4 Rb4 3_546 1_565 125(5) ?
    Rb4 Rb4 Rb4 3_556 1_565 55(5) ?
    Rb5 Rb4 Rb4 3_656 1_565 57(3) ?
    Rb5 Rb4 Rb4 3_646 1_565 123(3) ?
    Rb5 Rb4 Rb4 . 1_545 90.000(19) ?
    Rb4 Rb4 Rb4 3_546 1_545 55(5) ?
    Rb4 Rb4 Rb4 3_556 1_545 125(5) ?
    Rb5 Rb4 Rb4 3_656 1_545 123(3) ?
    Rb5 Rb4 Rb4 3_646 1_545 57(3) ?
    Rb4 Rb4 Rb4 1_565 1_545 180.00(10) ?
    Rb5 Rb4 Rb5 . 1_565 73.1(16) ?
    Rb4 Rb4 Rb5 3_546 1_565 140(7) ?
    Rb4 Rb4 Rb5 3_556 1_565 71(3) ?
    Rb5 Rb4 Rb5 3_656 1_565 40(3) ?
    Rb5 Rb4 Rb5 3_646 1_565 106(4) ?
    Rb4 Rb4 Rb5 1_565 1_565 16.9(16) ?
    Rb4 Rb4 Rb5 1_545 1_565 163.1(16) ?
    Rb5 Rb4 Rb5 . 1_545 73.1(16) ?
    Rb4 Rb4 Rb5 3_546 1_545 71(3) ?
    Rb4 Rb4 Rb5 3_556 1_545 140(7) ?
    Rb5 Rb4 Rb5 3_656 1_545 106(4) ?
    Rb5 Rb4 Rb5 3_646 1_545 40(3) ?
    Rb4 Rb4 Rb5 1_565 1_545 163.1(16) ?
    Rb4 Rb4 Rb5 1_545 1_545 16.9(16) ?
    Rb5 Rb4 Rb5 1_565 1_545 146(3) ?
    Rb5 Rb4 S2 . 1_545 87(10) ?
    Rb4 Rb4 S2 3_546 1_545 91.3(12) ?
    Rb4 Rb4 S2 3_556 1_545 124(4) ?
    Rb5 Rb4 S2 3_656 1_545 108(5) ?
    Rb5 Rb4 S2 3_646 1_545 79(2) ?
    Rb4 Rb4 S2 1_565 1_545 118.0(6) ?
    Rb4 Rb4 S2 1_545 1_545 62.0(6) ?
    Rb5 Rb4 S2 1_565 1_545 116(4) ?
    Rb5 Rb4 S2 1_545 1_545 62(2) ?
    Rb5 Rb4 S2 . . 87(10) ?
    Rb4 Rb4 S2 3_546 . 124(4) ?
    Rb4 Rb4 S2 3_556 . 91.3(12) ?
    Rb5 Rb4 S2 3_656 . 79(2) ?
    Rb5 Rb4 S2 3_646 . 108(5) ?
    Rb4 Rb4 S2 1_565 . 62.0(6) ?
    Rb4 Rb4 S2 1_545 . 118.0(6) ?
    Rb5 Rb4 S2 1_565 . 62(2) ?
    Rb5 Rb4 S2 1_545 . 116(4) ?
    S2 Rb4 S2 1_545 . 56.0(12) ?
    Rb5 Rb4 S3 . 3_557 138(10) ?
    Rb4 Rb4 S3 3_546 3_557 68(4) ?
    Rb4 Rb4 S3 3_556 3_557 68(4) ?
    Rb5 Rb4 S3 3_656 3_557 133.8(12) ?
    Rb5 Rb4 S3 3_646 3_557 133.8(12) ?
    Rb4 Rb4 S3 1_565 3_557 90.000(2) ?
    Rb4 Rb4 S3 1_545 3_557 90.0000(10)
                                     ?
    Rb5 Rb4 S3 1_565 3_557 102.5(13) ?
    Rb5 Rb4 S3 1_545 3_557 102.5(12) ?
    S2 Rb4 S3 1_545 3_557 56.3(7) ?
    S2 Rb4 S3 . 3_557 56.3(7) ?
    Rb4 Rb5 Rb5 . 3_656 132(4) ?
    Rb4 Rb5 Rb5 . 3_646 132(4) ?
    Rb5 Rb5 Rb5 3_656 3_646 94(10) ?
    Rb4 Rb5 Rb4 . 3_656 146(2) ?
    Rb5 Rb5 Rb4 3_656 3_656 14.3(18) ?
    Rb5 Rb5 Rb4 3_646 3_656 80(8) ?
    Rb4 Rb5 Rb4 . 3_646 146(2) ?
    Rb5 Rb5 Rb4 3_656 3_646 80(8) ?
    Rb5 Rb5 Rb4 3_646 3_646 14.3(18) ?
    Rb4 Rb5 Rb4 3_656 3_646 66(7) ?
    Rb4 Rb5 Rb5 . 1_565 90.00(5) ?
    Rb5 Rb5 Rb5 3_656 1_565 43(5) ?
    Rb5 Rb5 Rb5 3_646 1_565 137(5) ?
    Rb4 Rb5 Rb5 3_656 1_565 57(3) ?
    Rb4 Rb5 Rb5 3_646 1_565 123(3) ?
    Rb4 Rb5 Rb5 . 1_545 90.00(10) ?
    Rb5 Rb5 Rb5 3_656 1_545 137(5) ?
    Rb5 Rb5 Rb5 3_646 1_545 43(5) ?
    Rb4 Rb5 Rb5 3_656 1_545 123(3) ?
    Rb4 Rb5 Rb5 3_646 1_545 57(3) ?
    Rb5 Rb5 Rb5 1_565 1_545 180.00(7) ?
    Rb4 Rb5 Rb4 . 1_545 73.1(17) ?
    Rb5 Rb5 Rb4 3_656 1_545 153(5) ?
    Rb5 Rb5 Rb4 3_646 1_545 60(6) ?
    Rb4 Rb5 Rb4 3_656 1_545 140(3) ?
    Rb4 Rb5 Rb4 3_646 1_545 74(4) ?
    Rb5 Rb5 Rb4 1_565 1_545 163.1(16) ?
    Rb5 Rb5 Rb4 1_545 1_545 16.9(16) ?
    Rb4 Rb5 Rb4 . 1_565 73.1(16) ?
    Rb5 Rb5 Rb4 3_656 1_565 60(6) ?
    Rb5 Rb5 Rb4 3_646 1_565 153(5) ?
    Rb4 Rb5 Rb4 3_656 1_565 74(4) ?
    Rb4 Rb5 Rb4 3_646 1_565 140(3) ?
    Rb5 Rb5 Rb4 1_565 1_565 16.9(16) ?
    Rb5 Rb5 Rb4 1_545 1_565 163.1(16) ?
    Rb4 Rb5 Rb4 1_545 1_565 146(3) ?
    Rb4 Rb5 S3 . 3_657 125(9) ?
    Rb5 Rb5 S3 3_656 3_657 75(3) ?
    Rb5 Rb5 S3 3_646 3_657 75(3) ?
    Rb4 Rb5 S3 3_656 3_657 67(4) ?
    Rb4 Rb5 S3 3_646 3_657 67(4) ?
    Rb5 Rb5 S3 1_565 3_657 90.000(5) ?
    Rb5 Rb5 S3 1_545 3_657 90.000(2) ?
    Rb4 Rb5 S3 1_545 3_657 100(3) ?
    Rb4 Rb5 S3 1_565 3_657 100(3) ?
    Rb4 Rb5 S2 . 1_545 77(8) ?
    Rb5 Rb5 S2 3_656 1_545 128(3) ?
    Rb5 Rb5 S2 3_646 1_545 87(3) ?
    Rb4 Rb5 S2 3_656 1_545 123(3) ?
    Rb4 Rb5 S2 3_646 1_545 92.3(10) ?
    Rb5 Rb5 S2 1_565 1_545 117.2(7) ?
    Rb5 Rb5 S2 1_545 1_545 62.8(7) ?
    Rb4 Rb5 S2 1_545 1_545 59.7(19) ?
    Rb4 Rb5 S2 1_565 1_545 112(3) ?
    S3 Rb5 S2 3_657 1_545 55.4(8) ?
    Rb4 Rb5 S2 . . 77(8) ?
    Rb5 Rb5 S2 3_656 . 87(3) ?
    Rb5 Rb5 S2 3_646 . 128(3) ?
    Rb4 Rb5 S2 3_656 . 92.3(10) ?
    Rb4 Rb5 S2 3_646 . 123(3) ?
    Rb5 Rb5 S2 1_565 . 62.8(7) ?
    Rb5 Rb5 S2 1_545 . 117.2(7) ?
    Rb4 Rb5 S2 1_545 . 112(3) ?
    Rb4 Rb5 S2 1_565 . 59.7(19) ?
    S3 Rb5 S2 3_657 . 55.4(8) ?
    S2 Rb5 S2 1_545 . 54.4(14) ?
_shelx_space_group_comment
;
The symmetry employed for this shelxl refinement is uniquely defined
by the following loop, which should always be used as a source of
symmetry information in preference to the above space-group names.
They are only intended as comments.
;
_shelx_estimated_absorpt_T_min     ?
_shelx_estimated_absorpt_T_max     ?
_shelx_hkl_file
;
  -1   0   0  804.52   28.30
  -1   0   0  823.52   27.90
   1   0   0  669.13   27.50
  -2   0   0 4688.33  146.89
  -2   0   0 4617.54  147.19
   2   0   0 4607.04  146.99
   2   0   0 4822.42  146.59
  -3   0   0 2331.77   75.19
  -3   0   0 2334.37   75.59
   3   0   0 2223.38   75.19
   3   0   0 2299.07   74.59
  -4   0   0    6.20    3.60
  -5   0   0 1136.19   39.40
  -6   0   0  118.19    9.40
  -7   0   0  131.19    9.80
  -8   0   0   71.69    9.10
  -8   1   0   57.69    8.20
  -7   1   0  156.98   10.70
  -7   1   0  171.18    9.90
  -6   1   0  367.16   16.40
  -6   1   0  375.26   16.20
  -5   1   0   31.80    5.70
  -5   1   0   34.20    5.90
  -5   1   0   25.50    4.20
  -4   1   0 1119.39   39.90
  -4   1   0 1064.39   38.10
  -4   1   0 1102.69   37.00
   3  -1   0 1247.18   44.00
   3  -1   0 1261.07   48.30
  -3   1   0 1311.27   48.60
  -3   1   0 1394.56   44.50
  -3   1   0 1382.66   45.80
   2  -1   0 1451.85   48.50
   2  -1   0 1409.26   51.29
  -2   1   0 1478.25   47.70
  -2   1   0 1478.65   54.49
  -2   1   0 1451.65   50.49
   1  -1   0 3584.84  113.69
  -1   1   0 3451.95  112.09
   0   1   0   -2.80   11.20
  -1  -1   0 3600.84  125.89
   1   1   0 3672.93  125.79
  -2  -1   0 1489.75   62.19
   2   1   0 1469.75   51.39
   2   1   0 1543.25   63.09
  -3  -1   0 1331.07   54.59
  -3  -1   0 1315.07   45.50
   3   1   0 1353.46   56.49
   3   1   0 1262.77   43.80
   3   1   0 1217.28   45.30
  -4  -1   0 1062.19   44.10
  -4  -1   0 1081.39   37.60
  -5  -1   0   25.30    8.50
  -5  -1   0   33.40    5.10
  -6  -1   0  365.26   16.60
  -6  -1   0  358.56   22.30
  -7  -1   0  172.68   11.60
  -7  -1   0  176.28   17.50
  -8  -1   0   69.49   10.30
   8   1   0   60.09   13.40
  -7   2   0   86.09    8.50
  -7   2   0   90.89    9.40
  -6   2   0   56.19    7.70
  -6   2   0   61.19    8.40
  -5   2   0  548.45   22.00
  -5   2   0  610.84   23.80
  -5   2   0  595.24   20.80
   4  -2   0   -6.00    8.30
  -4   2   0    9.80    5.20
  -4   2   0    3.30    3.40
  -4   2   0    5.70    2.60
  -3   2   0  814.32   29.20
  -3   2   0  798.62   31.40
  -2   2   0 1099.19   40.60
  -1   2   0  178.58   13.70
  -1   2   0  185.08   15.40
   0  -2   0 4258.57  140.89
   0   2   0 4344.47  142.79
  -1  -2   0  118.99   18.50
   1   2   0  161.48   28.40
  -2  -2   0 1099.19   46.40
  -3  -2   0  804.42   36.60
  -4  -2   0   -0.50    7.70
  -5  -2   0  535.75   27.60
  -6  -2   0   62.79    9.80
  -7  -2   0   85.49   11.10
  -6   3   0  139.59   10.30
  -6   3   0  136.49   10.10
  -5   3   0   14.00    5.20
  -5   3   0    7.60    3.80
  -4   3   0  283.97   12.90
  -4   3   0  251.37   14.00
  -3   3   0  272.77   12.80
  -3   3   0  260.37   13.90
  -2   3   0  208.88   11.70
  -2   3   0  233.28   12.80
  -1  -3   0  347.97   21.20
  -2  -3   0  243.98   19.10
  -3  -3   0  258.07   19.20
  -4  -3   0  268.47   19.50
  -5  -3   0   11.50    8.40
  -6  -3   0  114.39   16.80
  -5   4   0  129.29   10.30
  -5   4   0  132.79    9.80
  -4   4   0   -1.10    5.20
  -4   4   0   -4.50    3.90
  -3   4   0  121.79    9.60
  -3   4   0  127.29    8.90
  -2   4   0  128.29    9.90
  -1  -4   0    9.80    8.10
  -2  -4   0  134.89   16.10
  -3  -4   0  115.79   16.10
  -4  -4   0   -0.50    8.70
  -5  -4   0  121.29   17.70
   5   4  -1  148.49   25.60
  -5  -4   1  108.89   16.50
   4   4  -1    4.50   15.30
  -4  -4   1    4.50    8.10
   3   4  -1  130.39   17.70
  -3  -4   1  124.29   15.50
   2   4  -1   83.19   15.30
  -2  -4   1   47.30    9.20
   1   4  -1   24.80    7.00
  -1  -4   1   23.30    8.80
  -2   4  -1  236.98   11.90
  -2   4  -1  235.78   12.90
  -3   4  -1  107.19    9.50
  -3   4  -1   92.59    8.80
  -4   4  -1    2.00    4.30
  -4   4  -1    4.70    5.70
  -5   4  -1  104.39   10.60
  -5   4  -1  136.39   10.10
  -6  -3   1  150.48   16.80
  -5  -3   1   -1.60    7.60
  -4  -3   1  301.87   19.80
  -3  -3   1  342.47   21.20
  -2  -3   1  254.87   18.50
  -1  -3   1  620.84   28.80
   0   3  -1    8.80    5.70
   0  -3   1    0.40    7.40
  -1   3  -1  251.77   14.10
  -1   3  -1  267.67   13.80
  -2   3  -1  236.78   12.50
  -2   3  -1  239.48   13.80
  -3   3  -1  103.39    8.70
  -3   3  -1  106.49   10.30
  -4   3  -1  284.77   13.40
  -4   3  -1  265.37   14.40
  -5   3  -1   14.30    4.20
  -5   3  -1   16.30    5.70
  -6   3  -1  115.59    9.30
  -6   3  -1   95.79    9.80
   7   2  -1   85.59   15.60
  -7  -2   1   80.39   15.30
  -6  -2   1   20.70    8.20
  -5  -2   1  511.05   26.50
  -4  -2   1   14.00    7.70
   3   2  -1  722.83   27.50
  -3  -2   1  800.42   35.20
  -2  -2   1  382.56   23.40
   1   2  -1  194.48   31.40
  -1  -2   1  251.47   18.80
   0   2  -1 2750.82   96.99
   0  -2   1 2711.33   93.49
  -1   2  -1   99.09   11.70
  -1   2  -1   98.49   13.30
  -2   2  -1 1607.14   55.19
   2  -2   1 1697.43   57.49
  -3   2  -1  608.64   25.20
  -3   2  -1  599.34   21.10
  -3   2  -1  585.44   22.40
   3  -2   1  484.35   25.90
  -4   2  -1   21.40    4.40
  -4   2  -1   29.20    6.50
  -4   2  -1   22.90    3.30
  -5   2  -1  543.35   19.60
  -5   2  -1  545.15   22.60
  -5   2  -1  538.15   21.20
  -6   2  -1  105.09    8.70
  -6   2  -1  100.09    7.30
  -6   2  -1  111.99    9.70
  -7   2  -1  127.49   10.20
  -7   2  -1  139.29   10.10
   8   1  -1   53.39   12.60
  -8  -1   1   46.70    5.80
   7   1  -1  251.17   22.80
  -7  -1   1  274.87   14.30
  -6  -1   1  429.96   18.80
  -5  -1   1    9.60    4.20
  -5  -1   1   16.40    7.80
  -4  -1   1 1240.38   49.20
  -4  -1   1 1257.67   43.60
   3   1  -1 1740.43   57.89
   3   1  -1 1613.04   57.99
   3   1  -1 1768.62   68.99
  -3  -1   1 1758.42   66.69
  -3  -1   1 1788.12   59.39
   2   1  -1 1788.72   70.79
   2   1  -1 1753.92   59.09
  -2  -1   1 1753.22   69.49
   1   1  -1 4445.86  149.79
  -1  -1   1 4426.86  148.89
   0   1  -1    0.40   11.80
   0  -1   1    4.90    9.90
  -1   1  -1 1249.28   46.20
  -1   1  -1 1281.97   44.00
   1  -1   1 1172.48   46.40
  -2   1  -1 1731.93   58.69
  -2   1  -1 1761.22   56.29
   2  -1   1 1682.03   60.59
   2  -1   1 1640.44   57.19
  -3   1  -1  454.45   18.90
  -3   1  -1  448.26   19.20
   3  -1   1  448.36   19.80
  -4   1  -1  965.80   34.80
  -4   1  -1  976.70   36.80
  -4   1  -1  993.20   33.80
  -5   1  -1   47.90    7.00
  -5   1  -1   34.30    6.10
  -5   1  -1   45.30    7.00
  -6   1  -1  259.67   13.50
  -6   1  -1  275.47   12.20
  -6   1  -1  262.87   13.00
  -7   1  -1   55.99    7.70
  -7   1  -1   74.99    8.80
  -8   1  -1   44.40    5.40
  -8   0   1   94.89    9.30
  -7   0   1  129.99    9.60
  -6   0   1   27.70    4.50
  -5   0   1  944.91   33.80
  -4   0   1    0.70    3.30
   3   0  -1 2416.26   77.29
   3   0  -1 2360.16   78.19
  -3   0   1 2377.76   78.49
   2   0  -1 1076.69   39.00
   2   0  -1 1107.29   39.90
  -2   0   1 1129.49   40.40
   1   0  -1 1195.58   41.10
   1   0  -1 1112.89   39.90
  -1   0   1 1201.68   40.00
  -1   0   1 1182.08   41.30
   0   0  -1 9971.20  322.77
   0   0   1 9595.64  305.77
  -1   0  -1  646.24   25.30
  -1   0  -1  645.34   26.30
   1   0   1  664.93   25.10
   1   0   1  638.04   26.30
  -2   0  -1 6348.46  191.88
  -2   0  -1 6030.00  191.38
   2   0   1 6001.00  191.68
   2   0   1 6251.77  190.98
  -3   0  -1 1622.74   54.09
  -3   0  -1 1588.94   54.09
   3   0   1 1589.14   54.59
   3   0   1 1587.14   53.59
  -4   0  -1   60.79    7.00
  -4   0  -1   84.29    8.20
  -5   0  -1 1030.20   36.00
  -6   0  -1  183.48   11.40
  -7   0  -1  214.38   11.80
  -8   0  -1  134.39   10.50
  -8   1   1   54.19    8.00
  -8   1   1   48.90    6.30
  -7   1   1  278.37   13.50
  -7   1   1  274.77   12.90
  -6   1   1  398.56   17.60
  -6   1   1  428.06   17.30
  -5   1   1    9.80    4.60
  -5   1   1    8.00    3.30
   4  -1  -1 1223.08   41.50
  -4   1   1 1274.37   43.80
  -4   1   1 1220.88   42.60
   3  -1  -1 1756.22   57.39
   3  -1  -1 1627.04   59.89
  -3   1   1 1814.62   61.29
  -3   1   1 1865.91   57.79
  -3   1   1 1840.62   59.59
   2  -1  -1 1731.73   59.89
  -2   1   1 1786.02   61.79
  -2   1   1 1799.02   59.49
   1  -1  -1 4236.68  132.09
   1  -1  -1 4273.97  135.99
  -1   1   1 4248.98  134.49
  -1   1   1 4098.49  131.39
  -1  -1  -1 1332.07   57.69
   1   1   1 1272.97   44.80
   1   1   1 1402.96   57.79
  -2  -1  -1 1814.42   70.89
   2   1   1 1727.43   58.89
  -3  -1  -1  486.05   20.70
  -3  -1  -1  492.45   27.00
   3   1   1  430.26   19.00
  -4  -1  -1  983.90   41.90
  -4  -1  -1 1004.40   34.80
  -5  -1  -1   54.79    8.30
  -5  -1  -1   48.30    9.00
  -6  -1  -1  278.47   14.20
  -6  -1  -1  290.27   20.40
  -7  -1  -1   88.79    9.90
  -8  -1  -1   75.29   10.90
  -7   2   1   81.79    8.20
  -7   2   1   84.49    8.90
  -6   2   1   21.10    3.90
  -6   2   1   11.30    4.60
  -5   2   1  542.35   21.70
  -5   2   1  499.55   20.20
  -4   2   1    1.70    3.20
  -4   2   1    5.00    4.80
  -3   2   1  826.12   31.90
  -3   2   1  858.71   30.20
   2  -2  -1  387.16   23.10
  -2   2   1  367.36   17.80
  -2   2   1  377.86   17.20
  -1   2   1  220.28   14.40
  -1  -2  -1   99.29   17.90
   1   2   1   98.59    9.70
   1   2   1   80.19   17.30
  -2  -2  -1 1591.34   60.19
   2   2   1 1502.75   51.09
  -3  -2  -1  614.44   30.90
  -4  -2  -1   29.30    8.50
  -5  -2  -1  519.65   27.40
  -6  -2  -1   88.79   16.00
  -7  -2  -1  138.09   17.60
  -6   3   1  153.68   10.30
  -6   3   1  163.48   10.50
  -5   3   1    8.00    4.70
  -5   3   1    2.60    3.70
  -4   3   1  320.07   13.80
  -4   3   1  312.67   15.00
  -3   3   1  327.77   14.40
  -3   3   1  348.77   15.70
  -2   3   1  261.87   13.10
  -1  -3  -1  244.58   19.10
  -2  -3  -1  257.67   19.90
  -3  -3  -1  101.59   15.90
  -4  -3  -1  250.67   19.90
  -5  -3  -1    2.60    8.70
  -6  -3  -1   95.89   17.60
  -5   4   1  121.59    9.70
  -5   4   1  134.39    9.60
  -4   4   1    3.70    3.90
  -4   4   1   -5.00    4.90
  -3   4   1  133.09    9.50
  -2   4   1   45.60    7.50
  -1  -4  -1    1.00    8.40
  -2  -4  -1  240.88   19.00
  -3  -4  -1   94.69   16.60
  -4  -4  -1   13.10    9.60
  -5  -4  -1  134.69   19.40
   5   4  -2  143.49   24.20
  -5  -4   2   94.69   15.90
   4   4  -2    6.10   14.40
  -4  -4   2    3.60    8.00
   3   4  -2  128.59   23.30
  -3  -4   2  118.69   15.60
  -2  -4   2   41.10    9.20
   1   4  -2   27.50    6.90
   0   4  -2  187.68   14.50
  -1   4  -2   12.60    6.10
  -1   4  -2    3.60    4.00
  -1   4  -2    1.80    4.80
  -2   4  -2  221.88   12.60
  -2   4  -2  229.48   13.10
  -3   4  -2   71.79    9.50
  -3   4  -2   71.49    8.70
  -4   4  -2   24.20    4.90
  -4   4  -2   38.00    6.40
   7   3  -2  123.29   23.90
   6   3  -2  141.49   23.10
  -6  -3   2  140.69   16.10
   5   3  -2   38.40   13.40
  -5  -3   2   36.40    8.50
   4   3  -2  308.77   26.30
  -4  -3   2  300.87   19.70
  -3  -3   2  195.28   16.40
   2   3  -2  266.47   22.80
  -2  -3   2  303.67   19.30
  -1  -3   2  952.00   39.10
   0   3  -2   11.70    6.10
   0   3  -2    8.60    5.60
  -1   3  -2  478.55   19.60
  -1   3  -2  411.26   18.70
  -2   3  -2  197.88   13.10
  -2   3  -2  181.98   11.90
  -3   3  -2   41.40    5.40
  -3   3  -2   38.50    5.90
  -3   3  -2   43.80    6.90
  -4   3  -2  288.07   15.40
  -4   3  -2  314.87   14.10
  -4   3  -2  280.17   11.80
  -5   3  -2   -0.60    4.20
  -5   3  -2   -3.60    5.50
  -5   3  -2   -2.60    3.00
  -6   3  -2  106.09   10.30
  -6   3  -2   93.69    9.20
  -6   3  -2   94.39    7.60
   8   2  -2  123.89   19.70
  -8  -2   2   95.59   11.40
   7   2  -2   95.89   19.60
  -7  -2   2   95.99   15.20
   6   2  -2   12.10   11.50
  -6  -2   2    9.00    7.50
  -5  -2   2  517.25   26.00
  -4  -2   2   55.29    9.40
  -3  -2   2  754.32   34.00
  -2  -2   2  387.86   22.90
   1   2  -2  176.78   23.80
  -1  -2   2  185.08   16.50
   0   2  -2 1766.02   60.09
   0   2  -2 1656.93   67.49
  -1   2  -2   58.09   11.10
  -1   2  -2   72.49   11.80
  -2   2  -2 1427.26   48.10
  -2   2  -2 1491.65   49.80
   2  -2   2 1415.46   52.99
  -3   2  -2  353.86   16.20
  -3   2  -2  356.76   14.40
  -4   2  -2  135.59    9.80
  -4   2  -2  141.49    8.20
  -4   2  -2  144.59   12.50
  -5   2  -2  408.06   17.40
  -5   2  -2  395.46   19.00
  -5   2  -2  429.96   16.10
  -6   2  -2   52.99    7.70
  -6   2  -2   52.79    8.80
  -6   2  -2   50.29    6.60
  -7   2  -2  139.59   10.60
  -7   2  -2  133.09   10.40
   8   1  -2   33.50   10.60
  -8  -1   2   34.90    5.20
   7   1  -2  233.78   20.90
  -7  -1   2  233.68   13.20
   6   1  -2  377.46   26.20
  -6  -1   2  416.26   18.20
   5   1  -2  159.78   19.80
  -5  -1   2  140.99   11.30
  -4  -1   2 1295.07   45.30
   3   1  -2  876.81   44.80
   3   1  -2  903.91   33.30
  -3  -1   2  871.51   40.30
   2   1  -2 1982.50   65.59
   2   1  -2 1809.22   77.89
   2   1  -2 1962.30   75.09
  -2  -1   2 1963.90   72.39
   1   1  -2 8031.00  274.37
   1   1  -2 8951.90  273.47
  -1  -1   2 8712.93  271.57
   0   1  -2  213.18   19.80
   0   1  -2  211.98   24.80
  -1   1  -2 3939.21  123.89
  -1   1  -2 3599.84  121.19
   1  -1   2 3794.22  123.99
  -2   1  -2 1110.49   41.30
  -2   1  -2 1153.68   39.20
   2  -1   2 1071.89   41.00
   2  -1   2 1074.09   44.10
  -3   1  -2  184.88   11.10
  -3   1  -2  195.98   12.20
   3  -1   2  194.78   14.30
  -4   1  -2 1121.79   38.10
  -4   1  -2 1116.19   39.10
  -5   1  -2   -6.30    3.40
  -5   1  -2   -3.20    5.50
  -5   1  -2    1.10    2.90
  -6   1  -2  256.87   12.00
  -6   1  -2  255.17   13.00
  -6   1  -2  261.87   13.60
  -7   1  -2   36.50    4.90
  -8   1  -2   20.60    5.00
  -8   0   2  175.28   11.20
  -7   0   2  137.89    9.80
  -6   0   2   17.20    4.00
  -5   0   2  954.70   34.20
  -4   0   2   97.89    8.90
   3   0  -2 2190.28   71.89
   3   0  -2 2212.48   72.99
   3   0  -2 2219.38   73.09
  -3   0   2 2219.08   71.59
  -3   0   2 2183.88   73.09
   2   0  -2 1278.77   43.40
   2   0  -2 1170.38   42.20
   2   0  -2 1093.09   51.19
  -2   0   2 1189.68   41.70
  -2   0   2 1217.68   43.60
   1   0  -2 1155.28   41.60
   1   0  -2 1160.78   48.80
   1   0  -2 1138.69   43.40
  -1   0   2 1190.18   50.39
  -1   0   2 1168.38   42.40
   0   0  -2 9171.08  295.67
   0   0  -2 9497.15  307.97
   0   0  -2 9999.00  298.17
   0   0   2 9865.31  299.37
   0   0   2 9251.47  296.47
   0   0   2 9614.94  305.47
  -1   0  -2  115.59   12.00
  -1   0  -2  132.69   15.30
   1   0   2  166.68   25.80
   1   0   2  110.69   11.10
  -2   0  -2 5253.47  164.68
  -2   0  -2 5454.05  164.98
   2   0   2 5338.87  164.48
   2   0   2 5149.98  165.48
   2   0   2 5158.28  178.58
  -3   0  -2  944.01   33.10
  -3   0  -2  803.12   32.00
   3   0   2  879.41   33.80
   3   0   2  910.01   32.70
  -4   0  -2  301.77   14.20
  -4   0  -2  316.07   21.10
  -4   0  -2  299.77   14.30
  -5   0  -2  764.82   27.90
  -5   0  -2  770.42   28.10
  -6   0  -2   91.99    9.30
  -7   0  -2  261.57   13.50
  -8   0  -2  146.39   11.20
  -8   1   2   42.50    7.70
  -7   1   2  233.98   11.30
  -7   1   2  230.28   12.00
  -6   1   2  413.96   16.90
  -6   1   2  393.06   17.10
  -5   1   2  125.69    9.30
  -5   1   2  153.88    9.80
   4  -1  -2 1258.57   42.30
  -4   1   2 1292.27   44.00
  -4   1   2 1288.97   44.30
   3  -1  -2  873.11   34.10
   3  -1  -2  919.01   31.00
  -3   1   2  969.30   34.30
  -3   1   2  913.81   33.50
   2  -1  -2 1958.00   64.99
   2  -1  -2 1991.90   69.09
  -2   1   2 1990.60   66.49
  -2   1   2 1938.81   64.69
   1  -1  -2 8960.40  270.87
  -1   1   2 8520.65  269.37
   0   1   2  170.48   35.50
  -1  -1  -2 3882.01  125.69
  -1  -1  -2 4239.48  138.29
   1   1   2 3938.11  125.19
  -2  -1  -2 1188.58   52.29
  -2  -1  -2 1154.48   41.10
   2   1   2 1148.49   40.30
  -3  -1  -2  207.28   19.80
  -3  -1  -2  188.58   10.90
  -4  -1  -2 1133.19   47.50
  -4  -1  -2 1186.18   39.40
  -5  -1  -2    2.80    4.10
  -5  -1  -2    5.00    8.70
  -6  -1  -2  263.17   13.70
  -6  -1  -2  257.97   20.30
  -7  -1  -2   41.00    5.40
  -7  -1  -2   34.10    9.70
  -8  -1  -2   21.50    5.50
  -8   2   2  138.69    9.80
  -8   2   2  118.89    8.80
  -7   2   2   97.69    9.20
  -7   2   2   89.19    8.30
  -6   2   2    5.70    4.20
  -6   2   2    8.10    3.70
  -5   2   2  519.55   21.10
  -5   2   2  527.55   20.40
  -4   2   2   45.60    6.70
  -4   2   2   48.70    7.40
  -3   2   2  790.42   28.20
  -3   2   2  802.02   30.00
   2  -2  -2  390.66   22.00
  -2   2   2  351.96   16.70
  -1   2   2  187.98   12.20
  -1  -2  -2   53.59   10.70
   1   2   2   62.09    8.80
  -2  -2  -2 1514.15   57.89
   2   2   2 1436.36   48.80
  -3  -2  -2  348.87   23.00
  -4  -2  -2  150.38   18.00
  -5  -2  -2  379.96   23.80
  -6  -2  -2   48.70    9.80
  -7  -2  -2  152.58   18.30
  -6   3   2  170.68   10.20
  -6   3   2  130.39   10.10
  -5   3   2   44.30    7.50
  -5   3   2   31.70    5.20
  -4   3   2  319.47   15.00
  -4   3   2  346.97   14.40
  -3   3   2  191.78   10.80
  -3   3   2  180.38    9.70
  -2   3   2  284.77   13.40
  -1  -3  -2  486.95   26.40
  -2  -3  -2  223.38   19.20
  -3  -3  -2   46.30    9.70
  -4  -3  -2  291.47   21.00
  -5  -3  -2   -6.10    9.00
  -6  -3  -2   96.19   18.50
  -5   4   2   95.69    9.70
  -5   4   2  114.69    8.90
  -4   4   2    3.40    4.70
  -3   4   2  113.49    8.70
  -2   4   2   45.50    6.90
  -1  -4  -2   15.70    9.20
  -2  -4  -2  219.58   20.10
  -3  -4  -2   59.49   10.90
  -4  -4  -2   32.60   10.90
   5   4  -3  146.99   24.80
  -5  -4   3  105.79   16.10
   4   4  -3   42.90   14.80
  -4  -4   3   30.40    8.70
   3   4  -3  149.39   17.90
  -3  -4   3  141.19   17.20
   2   4  -3  111.39   14.60
   1   4  -3   29.40    7.00
   1   4  -3   31.40    6.90
   0   4  -3   92.29    8.20
   0   4  -3   94.59   12.00
  -1   4  -3   20.70    5.60
  -1   4  -3   12.40    6.70
  -1   4  -3   11.30    4.40
  -2   4  -3  110.29   11.10
  -2   4  -3  103.29    8.20
  -2   4  -3  123.99   10.70
  -3   4  -3   52.59    7.50
  -3   4  -3   50.39    9.50
  -4   4  -3   37.50    5.60
  -4   4  -3   48.80    7.00
   6   3  -3  126.29   22.00
  -6  -3   3  139.69   14.90
   5   3  -3   66.29   14.00
  -5  -3   3   71.69   12.90
   4   3  -3  274.47   23.40
  -4  -3   3  260.57   17.80
   3   3  -3   30.80   11.90
  -3  -3   3   35.10    7.50
   2   3  -3  259.37   21.90
  -2  -3   3  284.57   19.40
   1   3  -3  773.12   30.40
   0   3  -3   33.40    6.20
   0   3  -3   26.10    7.40
  -1   3  -3  693.83   27.50
  -1   3  -3  667.13   25.80
  -2   3  -3  100.29    8.40
  -2   3  -3  113.89   10.80
  -3   3  -3   70.29    6.90
  -3   3  -3   92.69    9.50
  -4   3  -3  290.97   12.30
  -4   3  -3  311.17   14.60
  -4   3  -3  292.17   16.00
  -5   3  -3    0.00    4.60
  -5   3  -3    1.10    6.20
  -5   3  -3    5.60    3.40
  -6   3  -3  110.59   10.60
  -6   3  -3  148.39   11.20
  -6   3  -3  110.09    8.60
   8   2  -3  188.58   20.20
   7   2  -3   93.79   15.20
  -7  -2   3   77.29   14.30
   6   2  -3   47.00   13.00
  -6  -2   3   50.39    8.40
   5   2  -3  512.45   30.20
  -5  -2   3  494.05   24.70
   4   2  -3  124.89   19.00
  -4  -2   3  119.59   14.10
   3   2  -3  816.42   39.70
  -3  -2   3  809.92   34.80
   2   2  -3  542.85   29.90
  -2  -2   3  544.65   27.00
  -1  -2   3  159.88   16.30
   0   2  -3  688.23   29.20
  -1   2  -3  139.29   11.70
  -1   2  -3  153.08   14.30
  -2   2  -3  679.23   25.70
  -2   2  -3  703.83   27.80
  -3   2  -3  316.57   13.80
  -3   2  -3  316.27   15.80
  -4   2  -3  186.58   11.40
  -4   2  -3  194.68    9.90
  -5   2  -3  225.08   10.90
  -5   2  -3  205.68   14.10
  -5   2  -3  237.78   12.50
  -6   2  -3   13.60    5.80
  -6   2  -3   16.50    3.30
  -7   2  -3  117.29   10.30
  -7   2  -3  125.49   10.50
  -7   2  -3  122.29    8.60
   8   1  -3   34.10   10.00
   7   1  -3  130.49   16.80
  -7  -1   3  133.29   10.30
   6   1  -3  362.46   23.90
  -6  -1   3  350.86   16.70
   5   1  -3  155.48   18.80
   4   1  -3  979.90   45.10
  -4  -1   3 1016.20   39.80
   3   1  -3  164.98   27.90
   3   1  -3  166.98   18.80
  -3  -1   3  173.48   18.10
   2   1  -3 1451.05   61.69
   2   1  -3 1460.15   61.49
   2   1  -3 1496.75   53.49
  -2  -1   3 1477.35   57.19
   1   1  -3 4181.58  136.09
   1   1  -3 4126.79  135.29
  -1  -1   3 3712.03  138.59
   0   1  -3  163.28   19.00
  -1   1  -3 3606.84  117.99
  -1   1  -3 3634.34  120.99
   1  -1   3 3691.63  120.89
  -2   1  -3  710.33   27.60
   2  -1   3  684.23   30.00
  -3   1  -3  331.97   16.30
  -3   1  -3  318.47   14.90
  -4   1  -3 1013.10   34.70
  -4   1  -3  995.60   35.50
  -5   1  -3    6.70    3.10
  -5   1  -3    5.90    6.10
  -5   1  -3    6.70    3.80
  -6   1  -3  315.07   14.30
  -6   1  -3  299.37   15.30
  -6   1  -3  316.37   13.70
  -7   1  -3   35.70    4.30
  -7   1  -3   58.79    8.90
  -7   1  -3   53.49    8.40
  -8   0   3  269.17   13.80
  -7   0   3  124.39    9.50
  -6   0   3   79.09    8.50
  -5   0   3  972.30   34.90
   4   0  -3  298.27   20.70
  -4   0   3  312.77   15.30
   3   0  -3 2207.58   74.59
   3   0  -3 2291.57   82.29
   3   0  -3 2297.67   75.09
  -3   0   3 2282.37   75.49
   2   0  -3 1759.22   59.59
   2   0  -3 1750.52   65.99
   2   0  -3 1702.33   58.39
  -2   0   3 1725.53   60.09
  -2   0   3 1646.54   69.69
  -2   0   3 1767.32   58.59
   1   0  -3  457.05   24.50
   1   0  -3  453.95   22.60
   1   0  -3  467.45   32.00
  -1   0   3  438.26   31.60
  -1   0   3  466.05   23.60
   0   0  -3 1555.74   58.09
   0   0  -3 1509.25   72.19
   0   0  -3 1517.95   55.39
   0   0   3 1562.24   68.59
   0   0   3 1514.45   56.79
   0   0   3 1538.25   59.79
  -1   0  -3  829.02   58.39
  -1   0  -3  815.42   32.20
  -1   0  -3  821.52   35.20
   1   0   3  902.01   50.49
   1   0   3  774.22   32.10
  -2   0  -3 2081.29   68.59
  -2   0  -3 2171.28   68.79
   2   0   3 1979.30   70.09
   2   0   3 1995.00   67.79
  -3   0  -3  759.02   28.20
  -3   0  -3  795.22   29.10
   3   0   3  706.03   30.90
  -4   0  -3  406.36   17.80
  -4   0  -3  425.76   17.70
  -5   0  -3  369.36   23.90
  -5   0  -3  415.66   17.00
  -5   0  -3  419.46   17.30
  -6   0  -3   18.40    4.40
  -6   0  -3   16.10    3.40
  -7   0  -3  187.88   12.10
  -8   0  -3  119.79   11.30
  -8   1   3   18.00    3.90
  -8   1   3   19.70    4.10
  -7   1   3  128.59    8.10
  -7   1   3  124.39    9.20
  -6   1   3  349.47   14.80
  -6   1   3  353.36   15.70
  -5   1   3  140.09    9.70
  -5   1   3  154.88    9.50
   4  -1  -3 1027.10   34.40
  -4   1   3 1014.30   36.10
  -4   1   3 1034.70   36.10
   3  -1  -3  169.68   14.00
  -3   1   3  172.88   10.60
  -3   1   3  174.78   11.70
   2  -1  -3 1418.66   49.50
   2  -1  -3 1495.35   52.79
  -2   1   3 1443.96   49.40
  -2   1   3 1513.45   50.79
   1  -1  -3 4417.76  137.99
  -1   1   3 4285.07  136.89
   0   1   3  149.79   26.40
  -1  -1  -3 3870.51  122.49
   1   1   3 3928.31  121.99
   1   1   3 3914.31  143.29
  -2  -1  -3  627.64   36.40
  -2  -1  -3  733.73   27.50
   2   1   3  738.63   27.10
  -3  -1  -3  326.37   24.00
  -3  -1  -3  333.97   15.20
  -4  -1  -3 1026.60   43.90
  -4  -1  -3 1078.49   35.90
  -4  -1  -3 1049.79   36.80
  -5  -1  -3    9.10    9.40
  -5  -1  -3    8.70    4.20
  -6  -1  -3  323.27   15.10
  -6  -1  -3  303.67   21.90
  -7  -1  -3   42.70    5.80
  -7  -1  -3   49.10   10.10
  -8   2   3  167.58    9.90
  -8   2   3  184.68   11.20
  -7   2   3   82.99    8.60
  -7   2   3   91.99    7.80
  -6   2   3   38.50    5.40
  -6   2   3   38.70    7.20
  -5   2   3  533.45   20.80
  -5   2   3  540.65   21.40
  -4   2   3  139.49    9.30
  -4   2   3  144.79    9.50
  -3   2   3  828.82   30.40
  -3   2   3  836.72   29.20
  -2   2   3  547.05   21.70
   1  -2  -3  149.69   19.00
  -1  -2  -3  141.59   18.30
  -2  -2  -3  726.03   35.00
  -3  -2  -3  321.17   23.20
  -4  -2  -3  206.68   18.90
  -5  -2  -3  224.78   19.80
  -6  -2  -3   10.50    9.70
  -7  -2  -3   99.99   12.60
  -6   3   3  121.39    9.50
  -6   3   3  126.79    9.10
  -5   3   3   57.09    7.30
  -5   3   3   45.90    7.90
  -4   3   3  275.47   13.20
  -4   3   3  285.47   12.80
  -3   3   3   39.40    6.50
  -2   3   3  252.17   12.10
  -1  -3  -3  707.83   32.90
  -2  -3  -3  101.09   17.40
  -3  -3  -3   57.79   10.90
  -4  -3  -3  301.67   22.00
  -5  -3  -3   -4.40    9.90
  -6  -3  -3  136.09   19.90
  -5   4   3   99.59    9.50
  -5   4   3  114.19    8.90
  -4   4   3   22.40    4.80
  -3   4   3  145.79    8.90
  -1  -4  -3   15.40   10.20
  -2  -4  -3  116.39   18.90
  -3  -4  -3   52.09   11.40
  -4  -4  -3   29.50   11.30
   4   4  -4   10.00   13.20
  -4  -4   4    5.90    8.60
   3   4  -4  139.69   21.70
   2   4  -4  167.38   15.40
   1   4  -4   39.80    7.20
   1   4  -4   30.90    8.10
   0   4  -4  151.88   13.00
   0   4  -4  119.79   14.00
  -1   4  -4   13.30    4.60
  -1   4  -4   17.90    6.20
  -2   4  -4   68.89   10.80
  -2   4  -4   55.99    8.30
  -2   4  -4   52.69    6.60
  -3   4  -4   67.19    8.20
  -3   4  -4   75.39   10.80
  -3   4  -4   62.59   11.10
  -4   4  -4   28.40    7.40
  -4   4  -4   31.90    6.00
   6   3  -4  122.79   20.80
  -6  -3   4  122.69   14.70
   5   3  -4   15.80   11.60
  -5  -3   4   12.60    7.00
   4   3  -4  254.77   22.70
  -4  -3   4  291.67   18.10
   3   3  -4   -4.60   10.30
  -3  -3   4   14.60    7.40
   2   3  -4  180.18   18.80
   1   3  -4  384.06   19.30
   0   3  -4   44.10    6.00
  -1   3  -4  701.23   26.40
  -1   3  -4  697.93   28.90
  -2   3  -4   27.70    4.40
  -2   3  -4   39.00    6.30
  -3   3  -4  145.79    9.20
  -3   3  -4  162.58   11.70
  -4   3  -4  192.88   10.60
  -4   3  -4  193.98   13.80
  -4   3  -4  239.08   12.70
  -5   3  -4    3.80    5.00
  -5   3  -4    3.50    3.50
  -5   3  -4    3.80    6.90
  -6   3  -4  170.88    9.70
  -6   3  -4  155.58   12.60
  -6   3  -4  143.59   12.20
   7   2  -4   80.49   13.20
  -7  -2   4   70.19   13.50
   6   2  -4  132.99   18.10
  -6  -2   4  128.39   14.10
   5   2  -4  460.75   27.50
  -5  -2   4  424.56   22.30
   4   2  -4   61.29   12.50
  -4  -2   4   68.79   12.20
   3   2  -4  871.11   39.70
  -3  -2   4  873.31   36.50
   2   2  -4  937.51   41.30
  -2  -2   4 1021.30   40.70
   1   2  -4  307.47   18.70
   0   2  -4 1000.70   37.60
  -1   2  -4   97.69   14.30
  -1   2  -4  115.99   10.20
  -2   2  -4  356.26   16.70
  -2   2  -4  401.76   19.10
  -3   2  -4  356.16   15.50
  -3   2  -4  379.56   17.70
  -4   2  -4  104.19    8.10
  -4   2  -4  105.79    9.70
  -5   2  -4  184.98   10.00
  -5   2  -4  204.98   11.60
  -5   2  -4  150.08   12.90
  -6   2  -4    8.20    6.40
  -6   2  -4    0.80    4.90
  -6   2  -4    4.80    3.40
  -7   2  -4   51.59    9.70
  -7   2  -4   71.39   10.00
  -7   2  -4   72.29    8.20
   8   1  -4   37.70    9.40
   7   1  -4   84.09   14.40
   6   1  -4  351.26   22.60
   5   1  -4   45.20   10.90
   4   1  -4  872.91   39.50
  -4  -1   4  866.71   34.80
   3   1  -4   25.70    9.50
  -3  -1   4   21.80    7.10
   2   1  -4 1043.30   44.80
   2   1  -4  972.30   47.50
   1   1  -4 2388.36   82.79
   1   1  -4 2181.88   80.99
   1   1  -4 2413.86   86.59
  -1  -1   4 2363.06   91.09
   0   1  -4  365.36   23.00
   0   1  -4  387.86   25.70
  -1   1  -4 4014.50  125.39
   1  -1   4 3755.82  127.79
  -2   1  -4  138.89   12.70
  -2   1  -4  134.29   10.20
  -3   1  -4  561.34   23.80
  -3   1  -4  595.94   22.80
  -4   1  -4  668.63   25.90
  -4   1  -4  695.63   25.30
  -5   1  -4    4.50    3.50
  -5   1  -4    2.60    4.30
  -6   1  -4  326.27   16.90
  -6   1  -4  368.06   16.10
  -6   1  -4  379.16   15.30
  -7   1  -4   55.89    8.20
  -7   1  -4   79.59   10.00
  -8   0   4  261.07   13.60
  -7   0   4  116.59    9.20
  -6   0   4  226.68   12.60
  -5   0   4  801.22   29.90
   4   0  -4  119.69   14.00
  -4   0   4  125.39    9.90
  -4   0   4  123.49    8.50
   3   0  -4 2355.36   79.69
   3   0  -4 2200.78   73.09
  -3   0   4 2305.17   72.89
  -3   0   4 1964.30   83.89
  -3   0   4 2265.67   73.89
   2   0  -4 2953.90   96.79
   2   0  -4 3050.99  104.09
   2   0  -4 3007.70   97.79
  -2   0   4 2967.10   97.19
  -2   0   4 2950.70  108.29
   1   0  -4 1522.65   62.39
   1   0  -4 1351.26   51.89
   1   0  -4 1369.96   52.39
  -1   0   4 1510.25   62.29
  -1   0   4 1411.76   53.59
   0   0  -4 4021.80  131.89
   0   0  -4 4216.58  148.89
   0   0  -4 4099.39  133.99
   0   0   4 4231.08  136.69
   0   0   4 4054.49  142.39
   0   0   4 3894.01  133.29
  -1   0  -4  213.38   44.40
  -1   0  -4  198.38   20.80
  -1   0  -4  208.18   20.70
  -1   0  -4  216.98   16.00
   1   0   4  184.38   16.10
   1   0   4  220.88   34.30
  -2   0  -4  963.00   35.00
  -2   0  -4  799.82   33.30
   2   0   4  971.30   52.29
   2   0   4  896.81   34.00
  -3   0  -4  851.61   31.00
  -3   0  -4  854.31   30.70
  -4   0  -4  204.88   11.80
  -4   0  -4  186.78   11.60
  -5   0  -4  316.57   22.40
  -5   0  -4  325.47   14.70
  -5   0  -4  320.87   14.70
  -6   0  -4    6.00    4.30
  -6   0  -4    7.50    9.60
  -7   0  -4  108.69   10.80
  -8   1   4   22.60    3.90
  -8   1   4   22.70    4.30
  -7   1   4   70.89    6.50
  -7   1   4   77.69    8.00
  -6   1   4  352.56   15.50
  -6   1   4  340.77   14.50
  -5   1   4   51.79    6.10
  -5   1   4   52.99    6.90
   4  -1  -4  870.71   29.60
  -4   1   4  854.01   31.00
  -4   1   4  860.21   30.80
   3  -1  -4   20.00    6.10
  -3   1   4   23.40    3.90
  -3   1   4   23.80    4.40
   2  -1  -4  956.80   38.70
  -2   1   4 1096.99   36.90
  -2   1   4  988.20   36.10
   1  -1  -4 2061.49   95.59
   1  -1  -4 2431.66   77.69
  -1   1   4 2503.15   77.29
  -1   1   4 2377.06   89.99
   0  -1  -4  304.87   46.70
   0   1   4  331.57   38.60
  -1  -1  -4 3887.61  120.69
   1   1   4 3830.52  139.19
   1   1   4 3811.02  120.29
  -2  -1  -4  103.09   10.90
   2   1   4  133.39   11.10
  -3  -1  -4  595.64   32.00
  -3  -1  -4  598.14   23.10
  -4  -1  -4  705.53   34.10
  -4  -1  -4  735.53   26.90
  -5  -1  -4    7.20    3.30
  -5  -1  -4   -7.40    9.80
  -6  -1  -4  378.66   16.70
  -6  -1  -4  339.67   23.70
  -7  -1  -4   51.99    6.20
  -7  -1  -4   58.09   11.10
  -7   2   4   74.39    7.20
  -7   2   4   65.69    8.40
  -6   2   4  141.99    9.50
  -6   2   4  146.89    9.10
  -5   2   4  426.56   17.80
  -5   2   4  445.26   17.80
  -4   2   4   62.99    7.20
  -4   2   4   64.19    7.00
  -3   2   4  882.91   31.50
  -2   2   4  916.71   32.40
  -1  -2  -4  129.09   19.40
   1   2   4  124.49    9.60
  -2  -2  -4  407.66   26.20
  -3  -2  -4  367.66   24.90
  -4  -2  -4   93.29   17.40
  -5  -2  -4  168.98   18.80
  -6  -2  -4    7.70   10.20
  -7  -2  -4   71.19   12.20
  -6   3   4  136.79    9.10
  -6   3   4  140.29    9.60
  -5   3   4   14.80    3.90
  -5   3   4   17.60    4.30
  -4   3   4  269.47   12.20
  -4   3   4  239.78   11.80
  -3   3   4   10.90    3.90
  -2   3   4  168.58    9.30
  -1  -3  -4  692.93   32.50
  -2  -3  -4   44.60   10.50
  -3  -3  -4  185.68   19.80
  -4  -3  -4  197.48   20.40
  -5  -3  -4   -8.50   10.50
  -6  -3  -4  131.69   21.00
  -4   4   4   18.00    4.40
  -3   4   4  151.48    9.00
  -2   4   4  144.69    8.60
  -1  -4  -4   14.90   10.40
  -2  -4  -4   56.79   12.10
  -3  -4  -4   78.09   12.90
  -4  -4  -4   20.70   12.70
   4   4  -5  -15.50   12.00
   3   4  -5  115.29   15.40
   3   4  -5  159.58   20.10
   2   4  -5  177.38   15.00
   1   4  -5   43.40    8.90
   0   4  -5  195.78   16.80
   0   4  -5  190.38   14.00
  -1   4  -5    4.40    4.50
  -1   4  -5    9.90    6.80
  -2   4  -5   50.09    9.00
  -2   4  -5   52.39    7.20
  -3   4  -5   92.19   12.20
  -3   4  -5  114.79   12.20
  -3   4  -5   68.69    9.50
   6   3  -5  159.78   19.50
  -6  -3   5  166.38   16.10
   5   3  -5  -17.30   10.50
  -5  -3   5   -0.70    7.30
   4   3  -5  314.77   22.10
  -4  -3   5  299.17   19.10
   3   3  -5   11.00    9.30
   2   3  -5  126.99   15.60
   1   3  -5  177.58   13.50
   0   3  -5   -1.40    5.00
  -1   3  -5  400.96   21.50
  -1   3  -5  418.46   17.90
  -2   3  -5   14.30    4.10
  -2   3  -5   24.90    6.60
  -3   3  -5  176.88   10.50
  -3   3  -5  194.18   13.20
  -4   3  -5   92.09    8.60
  -4   3  -5   99.09   11.00
  -5   3  -5   -2.50    7.60
  -5   3  -5   10.30    5.50
  -5   3  -5    0.60    3.90
  -7  -2   5   58.89    8.90
   6   2  -5  215.28   18.10
  -6  -2   5  174.38   15.90
   5   2  -5  303.77   21.30
  -5  -2   5  319.07   19.10
   4   2  -5   20.00    9.40
  -4  -2   5    0.70    6.60
   3   2  -5  651.23   31.20
   2   2  -5  679.93   30.80
   1   2  -5  430.16   20.50
   0   2  -5 1102.69   40.20
  -1   2  -5   27.10    8.20
  -1   2  -5   31.60    4.90
  -2   2  -5  324.27   15.30
  -2   2  -5  317.97   18.00
  -3   2  -5  400.86   17.00
  -3   2  -5  413.06   19.30
  -4   2  -5   28.80    5.20
  -4   2  -5   28.70    4.30
  -5   2  -5  207.48   11.10
  -5   2  -5  230.58   12.60
  -6   2  -5   -5.60    6.90
  -6   2  -5    5.60    3.80
  -6   2  -5    3.10    5.10
   8   1  -5   10.70    8.50
   7   1  -5   85.59   13.90
   6   1  -5  373.06   22.10
   5   1  -5    8.00    7.80
   4   1  -5  903.31   38.50
   3   1  -5   72.39   13.00
   2   1  -5  506.35   25.20
   2   1  -5  478.15   24.80
   1   1  -5  650.43   32.10
   1   1  -5  688.53   28.20
   1   1  -5  597.14   42.00
   1   1  -5  686.63   32.70
  -1  -1   5  637.14   43.30
   0   1  -5   -1.00   11.70
   0   1  -5   -4.70    4.50
   0   1  -5   12.60   12.70
   0  -1   5    6.50   16.60
  -1   1  -5 1843.22   62.79
  -2   1  -5  100.29    9.70
  -2   1  -5  114.89   12.50
  -3   1  -5  653.63   25.00
  -3   1  -5  642.34   26.10
  -4   1  -5  297.57   15.30
  -4   1  -5  295.67   14.00
  -5   1  -5   -0.90    3.70
  -5   1  -5    2.30    4.90
  -6   1  -5  287.97   13.30
  -6   1  -5  281.87   14.70
  -6   1  -5  256.47   14.90
  -7   1  -5   61.69   10.30
  -7   1  -5   46.10    5.00
  -8   0   5  144.39   10.40
  -7   0   5   81.89    8.50
   6   0  -5  312.47   18.10
  -6   0   5  289.37   14.50
  -6   0   5  300.17   13.30
   5   0  -5  583.74   26.10
  -5   0   5  560.74   21.40
  -5   0   5  535.25   22.50
   4   0  -5    9.30    7.50
  -4   0   5    5.60    3.90
  -4   0   5    6.80    3.70
   3   0  -5 1740.33   63.29
  -3   0   5 1712.63   57.99
   2   0  -5 1881.41   66.29
   2   0  -5 2052.79   73.89
   2   0  -5 1956.50   67.79
  -2   0   5 1971.00   66.99
  -2   0   5 1913.51   78.19
   1   0  -5 1029.00   50.69
   1   0  -5  901.71   39.50
   1   0  -5 1029.70   38.90
  -1   0   5  980.30   41.00
  -1   0   5  951.60   49.80
   0   0  -5 2711.53   93.29
   0   0  -5 2842.02  108.89
   0   0  -5 2780.72   91.19
   0   0   5 2716.73   93.59
   0   0   5 2716.73  102.09
  -1   0  -5  199.28   21.30
  -1   0  -5  208.88   41.30
  -1   0  -5  214.98   15.50
   1   0   5  191.88   16.50
   1   0   5  195.08   33.00
  -2   0  -5  761.22   30.90
  -2   0  -5  709.33   28.00
  -3   0  -5  865.41   31.40
  -3   0  -5  864.91   31.50
  -4   0  -5   76.39    8.50
  -4   0  -5   70.29    9.20
  -5   0  -5  351.06   15.70
  -5   0  -5  361.06   16.10
  -6   0  -5    8.10   10.50
  -6   0  -5    3.70    4.60
  -6   0  -5    6.90    3.70
  -7   0  -5   58.39   10.80
  -7   0  -5   65.59    9.30
  -8   1   5   16.40    3.80
  -8   1   5   14.60    4.00
  -7   1   5   83.89    7.10
  -7   1   5   99.09    8.90
  -6   1   5  333.07   15.30
  -6   1   5  336.97   14.30
  -5   1   5    3.50    3.40
  -5   1   5    7.00    3.40
  -4   1   5  919.31   32.90
  -4   1   5  919.71   32.50
  -3   1   5   80.09    8.20
  -3   1   5   82.19    7.50
   2  -1  -5  539.85   39.50
   2  -1  -5  538.85   22.70
  -2   1   5  518.65   35.20
  -2   1   5  531.05   21.40
   1  -1  -5  635.14   27.90
  -1   1   5  720.13   27.50
  -1   1   5  685.53   42.00
   0  -1  -5    1.20   20.40
   0  -1  -5   12.30    7.10
   0  -1  -5    4.60    4.30
   0   1   5    1.50    5.00
   0   1   5   14.40   20.60
   0   1   5    8.10    7.30
  -1  -1  -5 1724.43   54.59
   1   1   5 1554.14   54.39
  -2  -1  -5  136.09    9.70
  -3  -1  -5  689.73   25.90
  -4  -1  -5  302.17   14.40
  -4  -1  -5  326.17   23.30
  -5  -1  -5   -2.30    3.60
  -5  -1  -5    3.50   10.00
  -6  -1  -5  294.07   23.30
  -7  -1  -5   45.70   12.00
  -7  -1  -5   34.30    6.00
  -7   2   5   60.59    8.30
  -7   2   5   56.59    7.00
  -6   2   5  193.18   10.10
  -6   2   5  173.78   10.60
  -5   2   5  290.07   13.40
  -5   2   5  287.87   13.10
  -4   2   5    4.00    3.40
  -4   2   5   -1.70    3.20
  -3   2   5  672.63   24.90
  -2   2   5  673.03   24.80
  -1  -2  -5   60.39   11.40
   1   2   5   54.29    9.40
  -2  -2  -5  302.77   23.70
  -3  -2  -5  444.86   28.10
  -4  -2  -5   46.40   11.00
  -5  -2  -5  203.98   20.30
  -6  -2  -5   -9.80   11.00
  -6   3   5  123.49    9.80
  -6   3   5  145.69    8.80
  -5   3   5   -3.00    3.70
  -5   3   5    0.60    3.70
  -4   3   5  277.47   12.50
  -3   3   5   14.30    3.80
  -2   3   5  117.79    8.10
  -1  -3  -5  416.56   25.80
  -2  -3  -5   21.90   10.60
  -3  -3  -5  179.38   21.00
  -4  -3  -5   76.99   12.60
  -5  -3  -5    2.00   11.90
  -4   4   5    4.60    4.40
  -3   4   5  116.79    8.40
  -2  -4  -5   57.19   12.80
  -3  -4  -5  112.79   22.10
   4   4  -6   11.10   11.50
   3   4  -6   95.49   18.60
   3   4  -6   73.49    8.60
   2   4  -6   52.19    7.30
   1   4  -6   35.00    9.70
   0   4  -6  198.58   13.60
   0   4  -6  195.68   18.40
  -1   4  -6  -13.10    7.40
  -2   4  -6  105.49   10.30
  -2   4  -6   87.89   14.10
  -3   4  -6   52.99    9.10
  -3   4  -6   45.10    5.60
   6   3  -6  122.79   18.50
   5   3  -6   20.50   10.10
   4   3  -6  322.77   21.30
   3   3  -6   59.49   10.20
   2   3  -6  151.98   13.80
   2   3  -6  177.18   16.00
   1   3  -6  160.98   12.80
   0   3  -6    7.10    4.80
  -1   3  -6  215.68   17.30
  -1   3  -6  225.38   12.20
  -2   3  -6   27.50    7.10
  -2   3  -6   45.90    8.20
  -3   3  -6  137.49   13.20
  -3   3  -6  117.79    9.70
  -4   3  -6   49.70    7.00
  -4   3  -6   64.39    8.90
  -5   3  -6    3.90    4.30
  -5   3  -6   -7.10    8.40
  -5   3  -6   -1.70    6.00
   7   2  -6   71.09   11.30
   6   2  -6  125.19   15.70
   5   2  -6  227.38   17.70
   4   2  -6   30.10    8.70
   3   2  -6  408.86   22.10
   2   2  -6  309.37   18.30
   1   2  -6  419.46   19.90
   1   2  -6  423.36   21.60
   0   2  -6  971.80   35.70
  -1   2  -6    5.70    4.00
  -2   2  -6  426.26   18.00
  -2   2  -6  392.66   20.80
  -3   2  -6  247.28   12.60
  -3   2  -6  247.98   15.10
  -4   2  -6   15.50    4.20
  -4   2  -6    7.60    5.20
  -5   2  -6  256.07   12.10
  -5   2  -6  212.88   13.80
  -6   2  -6   -9.50    7.60
  -6   2  -6    0.60    5.70
  -6   2  -6   -1.20    4.30
   8   1  -6    2.30    8.50
   7   1  -6  185.48   15.50
   6   1  -6  233.68   16.90
   5   1  -6    1.60    7.00
   4   1  -6  923.81   38.10
   3   1  -6  219.68   16.20
  -3  -1   6  178.68   14.20
   2   1  -6  744.13   32.80
   1   1  -6  695.63   28.50
   1   1  -6  686.63   31.50
   0   1  -6    9.50    4.60
   0   1  -6   12.30   10.70
  -1   1  -6  973.10   35.90
  -2   1  -6  131.49   10.20
  -2   1  -6  127.69   13.40
  -3   1  -6  408.66   19.60
  -3   1  -6  407.46   18.00
  -4   1  -6  156.78   10.60
  -4   1  -6  155.88   12.00
  -5   1  -6   16.50    4.20
  -5   1  -6   11.40    5.10
  -6   1  -6  151.28   10.40
  -6   1  -6  150.38   12.70
  -7   1  -6   20.20    4.90
  -7   0   6  105.29    8.50
   6   0  -6  210.58   15.70
  -6   0   6  198.68   10.90
   5   0  -6  397.56   21.30
  -5   0   6  383.66   16.70
   4   0  -6   46.70    9.30
  -4   0   6   41.80    5.70
   3   0  -6  914.01   38.50
  -3   0   6  893.21   33.50
   2   0  -6  754.52   31.90
   2   0  -6  800.42   37.00
  -2   0   6  791.82   31.60
   1   0  -6 1118.49   50.69
   1   0  -6 1150.38   42.30
  -1   0   6 1139.19   43.80
   0   0  -6 3183.08   99.89
   0   0  -6 3152.58  113.89
   0   0   6 2862.61  102.09
  -1   0  -6   38.70   20.00
  -1   0  -6   30.40    5.20
  -2   0  -6  813.02   30.60
  -2   0  -6  823.72   31.20
  -3   0  -6  516.15   21.10
  -3   0  -6  518.15   21.40
  -4   0  -6   38.20    5.20
  -4   0  -6   35.00    5.50
  -5   0  -6  470.75   19.40
  -5   0  -6  476.95   20.00
  -6   0  -6   -1.50    4.10
  -6   0  -6  -11.80   11.20
  -6   0  -6    3.40    5.00
  -7   0  -6   47.90    6.60
  -7   0  -6   34.30   13.10
  -7   0  -6   59.69   10.10
  -8   1   6    9.80    4.20
  -8   1   6    3.30    4.00
  -7   1   6  176.28    9.40
  -7   1   6  161.88   10.80
  -6   1   6  239.88   12.60
  -6   1   6  244.08   11.60
  -5   1   6    4.70    3.50
  -5   1   6   -5.70    3.40
  -4   1   6  915.01   32.80
  -4   1   6  912.31   32.30
   3  -1  -6  194.78   22.00
  -3   1   6  193.58   11.10
   2  -1  -6  766.72   40.60
   2  -1  -6  710.83   28.70
  -2   1   6  747.63   28.10
   1  -1  -6  616.44   42.20
  -1   1   6  721.83   26.90
   0  -1  -6    5.60    4.90
   0  -1  -6    3.40   19.20
   0   1   6    9.10    5.90
   0   1   6    8.00    6.60
  -1  -1  -6  827.42   28.80
   1   1   6  758.32   31.30
  -2  -1  -6  132.69    9.40
  -3  -1  -6  425.66   18.20
  -4  -1  -6  144.19   10.20
  -4  -1  -6  165.78   20.50
  -5  -1  -6   18.10    4.10
  -5  -1  -6   14.20   10.70
  -6  -1  -6  185.48   11.60
  -6  -1  -6  136.79   22.00
  -7  -1  -6   31.10   12.80
  -7   2   6   53.49    8.90
  -7   2   6   65.29    7.10
  -6   2   6  114.29    8.10
  -6   2   6  121.49    9.20
  -5   2   6  214.98   10.90
  -5   2   6  221.28   11.50
  -4   2   6   12.80    3.60
  -4   2   6   18.70    3.90
  -3   2   6  395.76   16.40
  -2   2   6  327.17   14.40
  -1   2   6  429.86   17.60
  -1  -2  -6    6.40    4.10
  -1  -2  -6    7.20   10.60
   1   2   6    6.70    5.10
  -2  -2  -6  455.35   27.30
  -2  -2  -6  407.96   17.10
  -3  -2  -6  254.87   23.10
  -4  -2  -6   21.70   11.10
  -5  -2  -6  220.98   22.40
  -6  -2  -6   -1.00   12.00
  -6   3   6   66.89    8.90
  -6   3   6   94.89    7.90
  -5   3   6    1.80    3.90
  -5   3   6   -5.00    3.90
  -4   3   6  307.77   13.40
  -3   3   6   63.99    6.70
  -2   3   6  160.48    9.30
  -1  -3  -6  241.58   22.40
  -2  -3  -6   37.90   11.90
  -3  -3  -6  164.78   21.30
  -4  -3  -6   29.50   12.50
  -5  -3  -6   -0.80   13.30
  -4   4   6    6.80    4.50
  -3   4   6   79.09    7.80
  -2   4   6   62.69    7.50
  -1  -4  -6  -11.60   12.10
  -2  -4  -6   71.39   13.80
  -3  -4  -6   38.70   13.90
   3   4  -7   36.00    7.50
   2   4  -7    8.90    6.70
   1   4  -7   15.00    6.10
   1   4  -7   11.90    9.90
   0   4  -7  118.59   12.50
   0   4  -7  130.39   17.90
  -1   4  -7   -2.90    4.80
  -1   4  -7   -8.30    8.50
  -2   4  -7   91.39   15.40
  -2   4  -7   94.19   10.60
   6   3  -7   58.79   11.70
   5   3  -7   19.80    9.60
   4   3  -7  249.28   18.80
   3   3  -7   65.19    7.60
   3   3  -7   66.29   13.90
   2   3  -7  254.57   15.80
   2   3  -7  266.67   18.30
   1   3  -7  198.58   13.30
   0   3  -7    1.10    4.40
  -1   3  -7  167.88   10.50
  -1   3  -7  134.59   16.30
  -2   3  -7   64.29    8.60
  -2   3  -7   80.39    8.60
  -3   3  -7   65.79    8.90
  -3   3  -7   66.09    8.50
  -4   3  -7   54.99    9.50
  -4   3  -7   49.60    7.60
   7   2  -7   80.49   15.90
   6   2  -7   53.59    9.40
   5   2  -7  224.58   17.10
   4   2  -7    7.50    7.70
   3   2  -7  226.08   16.40
   2   2  -7  128.69   13.60
   2   2  -7  107.69   11.70
   1   2  -7  154.88   14.60
   1   2  -7  137.69   11.80
   0   2  -7  592.24   23.90
  -1   2  -7  -13.70    7.90
  -2   2  -7  392.96   21.30
  -2   2  -7  440.66   18.00
  -3   2  -7   90.69    8.80
  -3   2  -7   91.29   12.30
  -4   2  -7   23.80    4.60
  -4   2  -7   37.10    6.60
  -5   2  -7  216.18   14.70
  -5   2  -7  212.48   11.90
   8   1  -7    9.80    9.20
   7   1  -7  194.68   15.90
   6   1  -7  130.39   13.60
   5   1  -7   42.00    8.10
   4   1  -7  744.53   32.00
   3   1  -7  219.88   16.30
  -3  -1   7  219.68   14.90
   2   1  -7  786.92   34.10
   2   1  -7  791.62   30.90
   1   1  -7  595.94   25.10
   1   1  -7  616.34   29.40
   0   1  -7    0.90    3.70
   0   1  -7   -3.80   10.20
  -1   1  -7  572.54   23.20
  -2   1  -7  299.77   14.50
  -2   1  -7  254.47   17.50
  -3   1  -7  214.78   12.70
  -3   1  -7  247.38   15.40
  -4   1  -7  141.59   10.60
  -4   1  -7  154.58   12.60
  -5   1  -7   13.20    5.70
  -5   1  -7   18.70    4.70
  -6   1  -7   75.29    9.80
  -6   1  -7   77.29   12.80
   7   0  -7   99.49   14.50
  -7   0   7  106.69    8.90
   6   0  -7   63.29   10.10
  -6   0   7   89.39    8.40
   5   0  -7  452.35   23.00
  -5   0   7  429.86   18.50
   4   0  -7   24.80    8.50
  -4   0   7   24.00    5.30
   3   0  -7  510.15   26.30
  -3   0   7  470.25   21.40
   2   0  -7  212.38   20.50
   2   0  -7  257.17   14.30
  -2   0   7  240.28   15.50
   1   0  -7  248.88   23.40
   1   0  -7  271.17   14.30
  -1   0   7  236.38   16.40
   0   0  -7 1357.46   60.59
   0   0  -7 1366.66   47.20
  -1   0  -7   38.60   19.50
  -2   0  -7  747.23   28.80
  -2   0  -7  793.92   30.20
  -3   0  -7  168.48   11.30
  -3   0  -7  184.38   12.90
  -4   0  -7   71.29    9.00
  -4   0  -7   74.39   10.50
  -5   0  -7  392.56   18.10
  -5   0  -7  384.86   17.20
  -6   0  -7  -18.60   12.10
  -6   0  -7   11.70    4.60
  -6   0  -7    9.90    5.40
  -8   1   7   -0.10    4.30
  -7   1   7  215.18   12.00
  -7   1   7  200.18   10.80
  -6   1   7  137.99    8.60
  -6   1   7  128.09    9.50
  -5   1   7   32.10    4.80
  -4   1   7  775.42   28.40
   3  -1  -7  210.28   22.90
  -3   1   7  224.28   12.00
   2  -1  -7  780.02   42.10
  -2   1   7  843.32   30.60
   1  -1  -7  620.24   23.60
   1  -1  -7  582.14   39.80
  -1   1   7  648.44   25.60
   0  -1  -7   16.90   18.80
   0  -1  -7   -1.60    4.60
   0   1   7  -13.50    6.50
   0   1   7    3.00    7.50
  -1  -1  -7  480.75   19.10
  -2  -1  -7  265.17   13.00
  -3  -1  -7  241.88   13.10
  -4  -1  -7  140.19   20.90
  -4  -1  -7  139.69   10.50
  -5  -1  -7   14.10    4.50
  -5  -1  -7   19.90   11.60
  -6  -1  -7   39.90   13.30
  -6  -1  -7   52.59    6.10
  -7   2   7   69.29    7.50
  -7   2   7   71.49    9.30
  -6   2   7   31.10    4.60
  -6   2   7   45.70    6.60
  -5   2   7  211.18   11.60
  -5   2   7  224.68   10.90
  -4   2   7    5.80    3.70
  -3   2   7  235.28   11.60
  -2   2   7  123.69    8.70
  -1   2   7  146.39    9.70
   0  -2  -7  693.93   33.90
  -1  -2  -7   17.30   11.50
  -1  -2  -7   13.60    3.50
  -2  -2  -7  383.16   27.00
  -2  -2  -7  405.06   16.40
  -3  -2  -7  111.29    9.80
  -3  -2  -7   72.59   12.70
  -4  -2  -7   34.40   12.30
  -5  -2  -7  201.28   24.20
  -6   3   7   57.99    7.40
  -6   3   7   57.29    9.10
  -5   3   7    7.30    4.30
  -5   3   7   14.40    4.20
  -4   3   7  248.48   11.80
  -3   3   7   56.39    7.00
  -2   3   7  207.78   10.90
  -1  -3  -7  165.98   22.20
  -2  -3  -7   68.19   13.20
  -3  -3  -7   55.59   13.00
  -4  -3  -7   47.40   13.60
  -3   4   7   53.99    7.80
  -2   4   7   14.20    5.00
  -2  -4  -7   86.59   15.10
   2   4  -8   18.10    6.50
   1   4  -8    5.90   10.60
   1   4  -8    5.80    5.90
   0   4  -8   48.80    5.70
   0   4  -8   56.29   10.50
  -1   4  -8    3.20    5.00
  -1   4  -8  -13.80    9.30
   5   3  -8   27.90    9.70
   4   3  -8  164.78   16.80
   4   3  -8  139.69   15.30
   3   3  -8   21.90    6.50
   3   3  -8   32.80    9.30
   2   3  -8  258.57   19.20
   2   3  -8  260.07   15.40
   1   3  -8  142.39   11.80
   0   3  -8   18.20    4.60
  -1   3  -8  111.39   16.90
  -1   3  -8  139.19    9.90
  -2   3  -8   42.40    5.00
  -2   3  -8   45.70    8.70
  -3   3  -8   55.59    9.00
  -3   3  -8   41.50    8.20
  -4   3  -8   89.39   10.50
  -4   3  -8   83.09   14.60
   7   2  -8   56.79   10.60
   6   2  -8   35.80    8.90
   5   2  -8  319.77   19.50
   4   2  -8    0.50    7.40
   3   2  -8  237.68   16.90
   3   2  -8  253.97   15.50
   2   2  -8   80.09   10.50
   2   2  -8   80.69   13.10
   1   2  -8   32.60    9.20
   0   2  -8  310.47   15.00
  -1   2  -8    8.40    3.80
  -1   2  -8   -7.20    7.70
  -2   2  -8  328.57   18.80
  -2   2  -8  316.07   14.70
  -3   2  -8   19.10    4.20
  -3   2  -8   16.10    6.70
  -4   2  -8   43.80    7.40
  -4   2  -8   35.60    5.20
  -5   2  -8   87.89   10.20
  -5   2  -8  110.69   13.10
   7   1  -8  186.78   16.50
   6   1  -8   80.29   13.20
   5   1  -8   82.09   12.80
  -5  -1   8   88.99   12.30
   4   1  -8  397.16   21.40
  -4  -1   8  377.76   19.20
   3   1  -8   79.09   11.00
   3   1  -8   61.69   12.60
   2   1  -8  793.62   34.60
   2   1  -8  798.82   30.70
   1   1  -8  532.15   27.90
   1   1  -8  509.15   21.80
   0   1  -8  140.39   10.40
   0   1  -8  145.29   19.80
  -1   1  -8  506.25   33.70
  -1   1  -8  529.45   21.40
  -2   1  -8  157.98   14.90
  -2   1  -8  164.98   10.70
  -3   1  -8  150.58   10.60
  -3   1  -8  132.69   13.60
  -4   1  -8  206.78   12.30
  -4   1  -8  219.78   14.40
  -5   1  -8   11.40    4.80
  -5   1  -8    4.50    6.30
  -6   1  -8   43.10    5.90
  -6   1  -8   59.99    7.80
   7   0  -8   61.89    9.80
  -7   0   8   63.79    9.30
   6   0  -8   50.79    9.40
  -6   0   8   50.79    8.70
   5   0  -8  500.65   24.60
  -5   0   8  468.65   20.20
   4   0  -8    5.00    8.40
  -4   0   8   -0.40    5.20
   3   0  -8  456.55   25.30
   3   0  -8  414.76   19.10
  -3   0   8  420.36   20.10
   2   0  -8  121.59   11.10
  -2   0   8  118.49   12.80
   1   0  -8  144.99   10.60
   1   0  -8  142.39   20.50
  -1   0   8  161.48   13.50
   0   0  -8  752.52   41.60
   0   0  -8  748.13   28.10
  -1   0  -8   40.80   19.10
  -1   0  -8   27.00    4.70
  -2   0  -8  479.15   22.60
  -2   0  -8  535.35   21.10
  -3   0  -8   52.69    8.90
  -3   0  -8   34.70    6.90
  -4   0  -8   77.59    9.30
  -4   0  -8   93.19   11.90
  -5   0  -8  222.08   14.70
  -5   0  -8  208.88   13.10
  -6   0  -8    0.00   13.40
  -6   0  -8   -0.70    5.70
  -6   0  -8    7.40    5.10
  -7   1   8  172.68   10.40
  -6   1   8   61.99    7.30
  -5   1   8   70.79    7.80
   4  -1  -8  372.06   26.40
  -4   1   8  387.66   16.80
   3  -1  -8   64.59   14.60
  -3   1   8   82.09    8.50
   2  -1  -8  858.51   43.40
  -2   1   8  841.22   31.90
   1  -1  -8  584.54   22.00
   1  -1  -8  618.84   39.60
  -1   1   8  591.44   24.90
   0  -1  -8  136.19    9.30
   0  -1  -8  187.98   30.80
   0   1   8  126.39   12.20
  -1  -1  -8  401.76   16.90
  -2  -1  -8  134.79    9.70
  -3  -1  -8  138.09   10.80
  -4  -1  -8  183.88   22.30
  -4  -1  -8  179.78   11.50
  -5  -1  -8   11.80    5.00
  -5  -1  -8   -0.10   12.80
  -6  -1  -8   36.60   14.30
  -6  -1  -8   47.20    6.50
  -7   2   8   41.70    5.50
  -6   2   8   27.40    4.60
  -5   2   8  259.67   12.40
  -4   2   8   -1.60    3.80
  -3   2   8  227.08   11.70
   2  -2  -8   19.80   18.70
  -1   2   8   35.30    5.60
  -1  -2  -8    7.30    3.70
  -1  -2  -8   -1.00   11.40
  -2  -2  -8  283.07   13.30
  -2  -2  -8  269.57   24.80
  -3  -2  -8   15.50    4.80
  -3  -2  -8   13.70   11.80
  -4  -2  -8   36.10   13.20
  -5  -2  -8  149.29   25.00
  -5   3   8   24.90    4.60
  -4   3   8  119.79    8.80
  -3   3   8   29.60    4.70
  -2   3   8  232.98   12.10
  -1  -3  -8  123.59   22.00
  -2  -3  -8   49.40   13.90
  -3  -3  -8   24.50   13.90
  -4  -3  -8   56.79   15.30
   5   3  -9   29.60   10.50
   5   3  -9   18.90    8.00
   4   3  -9   81.19   16.40
   4   3  -9   76.89   13.80
   3   3  -9   -9.40    6.10
   3   3  -9   13.10    9.70
   2   3  -9  143.99   17.70
   2   3  -9  131.29   12.50
   1   3  -9  110.79   11.00
   0   3  -9   56.39    8.90
   0   3  -9   51.59   10.70
  -1   3  -9  132.69   10.00
  -1   3  -9  182.18   17.90
  -2   3  -9   12.10    9.00
  -2   3  -9   18.80    4.30
  -3   3  -9   56.89    9.00
  -3   3  -9   69.49    9.40
   6   2  -9   47.10    9.70
   5   2  -9  245.08   17.90
   4   2  -9   -1.10    7.80
   4   2  -9   -5.70    5.90
   3   2  -9  316.27   19.60
   3   2  -9  325.17   17.10
   2   2  -9   63.39   10.40
   2   2  -9   79.89   10.40
   1   2  -9   14.00    4.50
   0   2  -9  202.08   11.60
   0   2  -9  191.18   20.50
  -1   2  -9   -1.90    3.60
  -1   2  -9    6.10    7.90
  -2   2  -9  197.08   11.20
  -2   2  -9  221.28   16.30
  -3   2  -9   20.10    4.40
  -3   2  -9   27.90    7.30
  -4   2  -9   29.70    5.20
  -4   2  -9   37.30    7.90
   7   1  -9  101.39   15.50
   6   1  -9   62.59    9.60
   5   1  -9   94.39   13.00
  -5  -1   9   64.99    8.70
   4   1  -9  185.18   15.80
  -4  -1   9  176.68   13.90
   3   1  -9   10.90    5.20
   3   1  -9    5.40    8.10
   2   1  -9  344.17   17.10
   2   1  -9  347.77   21.90
   1   1  -9  285.67   22.10
   1   1  -9  312.47   15.10
   0   1  -9  147.09   10.10
   0   1  -9  114.19   20.40
  -1   1  -9  454.55   18.70
  -1   1  -9  447.56   32.30
  -1   1  -9  418.36   23.00
  -2   1  -9   21.00    7.60
  -3   1  -9  161.78   10.60
  -3   1  -9  146.89   14.30
  -4   1  -9  210.48   15.00
  -4   1  -9  194.28   12.10
  -5   1  -9   13.10    5.10
  -5   1  -9    5.50    7.10
   7   0  -9   28.30   10.00
  -7   0   9   25.80    5.90
   6   0  -9   57.79   10.20
  -6   0   9   71.89    9.70
   5   0  -9  429.46   23.40
  -5   0   9  411.46   18.80
   4   0  -9    1.60    9.20
  -4   0   9    4.80    5.80
   3   0  -9  529.05   21.30
   3   0  -9  489.05   28.10
  -3   0   9  502.95   22.70
   2   0  -9  128.79   10.70
   2   0  -9   98.39   18.80
  -2   0   9  139.79   12.10
   1   0  -9   31.10   12.70
   1   0  -9   31.80    4.70
   0   0  -9  397.46   31.80
   0   0  -9  402.76   17.40
  -1   0  -9   24.00    4.30
  -1   0  -9   36.40   18.70
  -1   0  -9   15.60    7.60
  -2   0  -9  378.56   16.70
  -2   0  -9  352.16   19.30
  -3   0  -9   26.10    6.90
  -3   0  -9   29.10    5.10
  -4   0  -9   57.59    7.10
  -4   0  -9   71.19    9.60
  -5   0  -9   54.19    7.40
  -5   0  -9   66.89   10.90
  -7   1   9   76.39    8.60
  -6   1   9   52.59    7.90
   5  -1  -9   58.19   13.90
  -5   1   9   89.39    8.20
   4  -1  -9  181.08   22.40
  -4   1   9  184.38   11.40
   3  -1  -9   16.10   13.50
  -3   1   9   22.40    5.40
   2  -1  -9  394.86   31.50
   2  -1  -9  390.26   16.10
  -2   1   9  384.86   18.50
   1  -1  -9  338.87   14.20
   1  -1  -9  386.76   32.80
  -1   1   9  313.97   17.40
   0  -1  -9  146.79    9.50
   0  -1  -9  141.59   23.10
   0   1   9  127.19   12.40
  -1  -1  -9  404.36   16.90
  -2  -1  -9   26.70    4.50
  -3  -1  -9  118.49   10.70
  -4  -1  -9  161.18   11.80
  -5  -1  -9   -0.30    5.40
  -5  -1  -9  -24.30   13.40
  -6   2   9   47.20    7.90
  -5   2   9  244.98   12.20
  -4   2   9   -3.30    4.30
  -3   2   9  303.17   14.30
   2  -2  -9   54.99   20.00
  -2   2   9   63.69    8.80
  -1   2   9   25.50    6.10
   0  -2  -9  169.68   22.80
  -1  -2  -9    2.60   12.20
  -1  -2  -9    5.20    3.90
  -2  -2  -9  179.58   22.30
  -2  -2  -9  165.78   11.00
  -3  -2  -9  -13.40   12.70
  -3  -2  -9    7.30    5.00
  -4  -2  -9   30.40    5.80
  -4  -2  -9   40.10   13.80
  -5   3   9   28.10    5.40
  -4   3   9   80.59    8.40
  -3   3   9   -3.20    4.90
  -2   3   9  143.29   10.30
  -1  -3  -9  122.09   15.80
  -2  -3  -9   13.30   14.50
  -3  -3  -9   28.10   15.20
   4   3 -10   45.40    7.70
   4   3 -10   42.90   11.20
   3   3 -10   -0.80   10.70
   3   3 -10    7.30    6.10
   2   3 -10   29.90    5.90
   2   3 -10   51.89   11.90
   1   3 -10   37.00   12.90
   1   3 -10   40.00    5.60
   0   3 -10   27.60    4.80
   0   3 -10   14.90   10.80
  -1   3 -10  109.79   18.50
  -1   3 -10  122.59    9.50
  -2   3 -10   -0.30    9.00
  -2   3 -10   -7.30    4.30
   6   2 -10   84.09   16.20
   5   2 -10  138.89   15.80
   5   2 -10  142.69   14.70
   4   2 -10    4.90    6.00
   4   2 -10    3.80    8.90
   3   2 -10  331.07   20.50
   3   2 -10  327.17   17.10
   2   2 -10   56.89   10.00
   2   2 -10   49.70   10.40
   1   2 -10   87.99   18.30
   1   2 -10   70.89    8.70
   0   2 -10  145.99    9.80
  -1   2 -10   43.00    8.70
  -2   2 -10  117.39    9.00
  -3   2 -10   30.00    4.80
  -3   2 -10   34.90    8.00
  -4   2 -10   17.60    5.30
   7   1 -10   65.09   11.00
   6   1 -10  112.19   15.40
  -6  -1  10   84.89   13.30
   5   1 -10   37.20    9.10
   5   1 -10   29.20    6.70
   4   1 -10  130.19   15.20
   4   1 -10  142.59   12.80
   3   1 -10   11.00    9.00
   3   1 -10    3.00    5.00
   2   1 -10  144.99   10.90
   2   1 -10  109.89   17.50
   1   1 -10  152.28   10.40
   1   1 -10  135.29   19.30
   0   1 -10  154.78   10.00
   0   1 -10  108.79   22.60
  -1   1 -10  292.37   13.10
  -1   1 -10  218.28   29.00
  -1   1 -10  237.38   18.40
  -2   1 -10   -3.10    3.90
  -2   1 -10   -1.60    7.10
  -3   1 -10  113.79   10.10
  -3   1 -10  128.29   14.40
  -4   1 -10  121.19   10.70
  -4   1 -10  124.19   14.70
   7   0 -10   16.70   11.20
  -7   0  10    9.90    6.50
   6   0 -10   95.29   17.00
  -6   0  10   72.89   10.80
   5   0 -10  184.18   19.10
   5   0 -10  247.48   14.80
  -5   0  10  210.28   13.60
   4   0 -10   -0.30   10.50
   4   0 -10    2.10    5.50
  -4   0  10   -2.50    6.40
   3   0 -10  472.05   27.90
   3   0 -10  468.65   19.80
  -3   0  10  480.15   21.90
   2   0 -10   86.99    9.40
   2   0 -10   60.49   13.20
  -2   0  10   97.19   11.60
   1   0 -10  193.48   11.20
   1   0 -10  158.48   23.20
   0   0 -10  293.07   14.10
   0   0 -10  327.17   29.80
  -1   0 -10   29.30    7.70
  -1   0 -10    3.30   18.00
  -1   0 -10   12.40    4.00
  -2   0 -10  224.18   16.40
  -2   0 -10  220.48   12.30
  -3   0 -10   63.39    8.00
  -3   0 -10   87.49    9.70
  -4   0 -10   40.90    5.60
  -4   0 -10   40.20    7.20
  -5   0 -10   30.50    6.30
  -5   0 -10   36.30    7.60
  -7   1  10   58.19    9.70
  -6   1  10   93.99    9.70
   5  -1 -10   49.00   13.70
  -5   1  10   38.00    5.70
   4  -1 -10  123.99   22.20
  -4   1  10  131.09   10.40
   3  -1 -10  -10.50   14.20
   3  -1 -10    6.70    4.60
  -3   1  10    1.90    5.60
   2  -1 -10  156.28    9.80
   2  -1 -10  130.59   26.40
  -2   1  10  169.88   12.80
   1  -1 -10  172.08    9.70
   1  -1 -10  191.78   28.30
  -1   1  10  154.08   12.80
   0  -1 -10  148.19    9.80
  -1  -1 -10  282.47   13.60
  -2  -1 -10    0.70    4.40
  -3  -1 -10   92.79   10.70
  -4  -1 -10   92.99   11.20
  -6   2  10   42.00    5.80
  -5   2  10  122.49    9.70
  -4   2  10    0.90    4.80
   3  -2 -10  260.67   32.00
  -3   2  10  306.77   14.70
   2  -2 -10   43.10   19.50
  -2   2  10   59.59    9.60
  -1   2  10   68.19   10.90
   0   2  10  144.79   12.50
  -1  -2 -10   -2.10    4.20
  -1  -2 -10   -5.10   12.80
  -2  -2 -10  100.19    9.70
  -2  -2 -10   65.79   14.00
  -3  -2 -10   30.30   14.00
  -3  -2 -10   27.70    5.50
  -4  -2 -10    5.10    6.00
  -4  -2 -10   18.10   14.90
  -4   3  10   49.70    8.90
  -3   3  10    4.70    5.60
  -2   3  10   41.90    6.50
  -1  -3 -10   64.59   16.50
  -2  -3 -10    2.70   15.90
   3   3 -11    6.20    6.30
   3   3 -11   -2.90   12.50
   2   3 -11   25.60    5.80
   2   3 -11    3.60   13.30
   1   3 -11   27.80    5.30
   0   3 -11    9.10    4.50
   0   3 -11    7.30   10.80
  -1   3 -11   56.49    9.00
   5   2 -11   58.59    7.80
   5   2 -11   52.39   10.90
   4   2 -11   -2.70    6.20
   4   2 -11   20.10   10.10
   3   2 -11  168.68   19.30
   3   2 -11  214.88   13.80
   2   2 -11   24.80    5.10
   2   2 -11   13.60   11.60
   1   2 -11  113.69    9.70
   0   2 -11  139.09   23.00
   0   2 -11   89.89    8.50
  -1   2 -11    0.10    3.90
  -1   2 -11    4.20    8.70
  -2   2 -11  105.99    8.80
  -2   2 -11  134.59   16.60
  -3   2 -11   45.30    8.30
  -3   2 -11   42.70    5.40
   6   1 -11  129.39   15.30
   6   1 -11  130.89   17.40
   5   1 -11   26.50    6.60
   5   1 -11   19.30   10.20
   4   1 -11  202.58   18.40
   4   1 -11  196.68   13.80
   3   1 -11    3.10    4.80
   3   1 -11   -8.30   10.40
   2   1 -11   62.49   11.80
   2   1 -11   62.49    9.20
   1   1 -11  114.29    9.10
   0   1 -11   15.20    3.80
   0   1 -11   11.60   14.40
  -1   1 -11  140.89   28.00
  -1   1 -11  169.38   10.30
  -1   1 -11  207.68   16.20
  -2   1 -11   -2.60    3.90
  -2   1 -11    7.30    7.70
  -2   1 -11   10.90   19.70
  -3   1 -11  118.79   15.00
  -3   1 -11   92.99    9.80
  -4   1 -11   23.30    5.40
  -4   1 -11   41.70    8.00
   6   0 -11   63.49   12.90
   6   0 -11   81.79   13.90
  -6   0  11   80.39   12.10
   5   0 -11   62.69   12.20
  -5   0  11   53.69    7.70
   4   0 -11   14.20   11.20
   4   0 -11    1.00    5.40
  -4   0  11    4.00    6.80
   3   0 -11  316.47   15.20
   3   0 -11  284.37   23.10
  -3   0  11  310.67   16.70
   2   0 -11   80.29    9.20
   2   0 -11   46.30   13.10
   1   0 -11  213.88   11.40
   1   0 -11  178.68   24.40
   0   0 -11  258.77   12.30
   0   0 -11  204.48   27.90
  -1   0 -11   -6.10   17.90
  -1   0 -11    6.20    7.50
  -1   0 -11    3.60    4.00
  -2   0 -11  190.08   11.60
  -2   0 -11  198.28   16.30
  -3   0 -11   74.79   14.00
  -3   0 -11   99.79   10.40
  -4   0 -11   60.49   10.80
  -4   0 -11   45.40    7.50
  -6   1  11   97.39   10.60
   5  -1 -11    9.90   14.50
  -5   1  11   21.90    6.00
   4  -1 -11  182.18   24.00
  -4   1  11  162.38   12.10
   3  -1 -11   26.60   15.20
   3  -1 -11   -0.40    4.60
  -3   1  11    2.40    6.20
   2  -1 -11   72.39   16.80
   2  -1 -11   69.39    8.00
  -2   1  11   53.59    7.70
   1  -1 -11   91.39   19.10
   1  -1 -11  115.09    8.60
  -1   1  11  103.09   12.20
   0  -1 -11   -2.20   18.10
  -1  -1 -11  195.68   11.60
  -2  -1 -11   -0.70    4.60
  -3  -1 -11   66.19   10.90
  -4  -1 -11    3.70   14.40
  -5   2  11   43.00    6.30
   4  -2 -11   -9.60   19.20
  -4   2  11    7.80    5.90
   3  -2 -11  149.99   31.30
  -3   2  11  180.98   12.50
   2  -2 -11   43.40   19.60
  -2   2  11   36.20    7.00
  -1   2  11   91.79   12.10
  -1  -2 -11   10.30   13.90
  -2  -2 -11   83.79   10.10
  -2  -2 -11   79.79   15.00
  -3  -2 -11    2.90   15.00
  -3   3  11    2.00    6.60
  -2   3  11   20.00    7.20
   4   2 -12    0.20    6.30
   4   2 -12   10.00   11.60
   3   2 -12   91.09   11.30
   3   2 -12   56.59   12.90
   2   2 -12    7.10    4.90
   2   2 -12   -7.00   12.90
   1   2 -12   92.89    9.10
   1   2 -12   85.59   15.30
   0   2 -12   80.29    8.30
   0   2 -12   42.70   16.20
  -1   2 -12    7.80    8.90
  -1   2 -12   11.10    4.00
  -2   2 -12   65.69    9.50
  -2   2 -12   50.29    8.60
   5   1 -12   11.10    6.60
   5   1 -12   -4.10   11.60
   4   1 -12  145.29   20.20
   4   1 -12  162.58   13.30
   3   1 -12    5.30   11.80
   3   1 -12    0.90    4.90
   2   1 -12   58.29   13.20
   2   1 -12   73.59    9.20
   1   1 -12   75.89   14.40
   1   1 -12   67.49    8.30
   0   1 -12  -12.30   15.40
   0   1 -12    2.70    4.00
  -1   1 -12  141.59   15.60
  -1   1 -12   91.79   18.70
  -1   1 -12  118.79    9.00
  -2   1 -12   -7.60    7.90
  -2   1 -12    3.20    4.30
  -3   1 -12   33.30    5.40
  -3   1 -12   53.59    8.40
   6   0 -12   56.39   14.00
  -6   0  12   80.49   13.10
   5   0 -12   32.10    6.60
   5   0 -12   31.80   13.20
  -5   0  12   30.80    7.50
   4   0 -12   10.80    5.30
   4   0 -12    0.40   12.60
  -4   0  12    0.10    7.00
   3   0 -12   83.79   14.80
   3   0 -12  124.59   10.40
   2   0 -12   16.30   13.70
   2   0 -12   16.30    4.40
   1   0 -12  158.98   25.20
   1   0 -12  176.18   10.50
   0   0 -12  121.39   19.00
   0   0 -12  125.89    9.10
  -1   0 -12   13.90    8.10
  -1   0 -12   17.10    4.40
  -1   0 -12   23.40   18.70
  -2   0 -12  115.59   15.00
  -2   0 -12  135.69   10.50
  -3   0 -12   60.89   10.10
  -3   0 -12   36.70    7.60
   5  -1 -12   -2.50   15.60
  -5   1  12   22.90    6.80
   4  -1 -12  200.18   26.70
  -4   1  12  183.38   13.50
   3  -1 -12   12.80   16.50
   3  -1 -12    2.30    4.20
  -3   1  12  -14.20    7.00
   2  -1 -12   95.99   18.60
   2  -1 -12   99.99    8.50
  -2   1  12   71.59   12.10
   1  -1 -12   88.09    8.90
   1  -1 -12   62.89   18.40
   0  -1 -12    9.10   18.70
   0  -1 -12    3.60    4.50
  -1  -1 -12  131.39   10.10
  -2  -1 -12   -6.00    4.90
  -3  -1 -12   69.29   11.40
   4  -2 -12   16.80   20.80
  -4   2  12    1.50    6.80
   3  -2 -12   28.10   20.60
  -2   2  12   22.50    7.60
  -1   2  12   92.19   13.00
  -1  -2 -12   11.80   14.70
  -2  -2 -12   89.79   11.20
  -2  -2 -12   58.79   16.00
   2   2 -13   22.40   15.20
   1   2 -13   50.29   16.60
   1   2 -13   48.80    8.70
   0   2 -13   28.30    4.70
   0   2 -13   47.90   18.10
   4   1 -13  147.99   21.60
   4   1 -13  141.19   12.60
   3   1 -13   -0.40   13.40
   3   1 -13   -6.60    4.80
   2   1 -13   90.09   15.90
   2   1 -13  123.09   10.00
   1   1 -13   35.60   15.80
   1   1 -13   58.09    8.20
   0   1 -13    7.80    4.00
   0   1 -13   -8.00   16.90
  -1   1 -13  107.49    8.90
  -1   1 -13  118.79   16.80
  -2   1 -13   21.40    8.10
   5   0 -13   34.00    6.30
   5   0 -13   20.40   14.60
   4   0 -13   -4.40    5.20
   4   0 -13   -4.90   14.40
   3   0 -13   59.19    9.40
   3   0 -13   58.29   15.00
   2   0 -13   17.80    4.50
   2   0 -13   29.00   15.80
   1   0 -13   53.49   17.10
   1   0 -13   56.89    8.40
   0   0 -13   82.39    8.40
   0   0 -13   71.29   18.70
  -1   0 -13   20.80    8.30
  -1   0 -13   33.90   19.60
  -2   0 -13   84.49   14.80
  -2   0 -13   89.59   10.10
   4  -1 -13  141.79   29.00
  -4   1  13  100.59   13.20
   3  -1 -13    3.60    4.50
   3  -1 -13   15.20   17.60
  -3   1  13   -2.60    7.60
   2  -1 -13  117.09    9.10
   2  -1 -13   99.79   19.90
   1  -1 -13   21.50   18.70
   1  -1 -13   53.59    8.90
   0  -1 -13   -3.90    4.60
  -1  -1 -13  105.89   10.30
  -2  -1 -13   -3.70    5.40
  -2   2  13   16.90    8.10
   2   1 -14  124.19   26.00
   2   1 -14   93.79    9.70
   1   1 -14    2.60   17.10
   1   1 -14   10.30    4.40
   3   0 -14   30.70   16.50
   3   0 -14   31.40    5.10
   2   0 -14  -29.70   16.60
   2   0 -14   12.10    4.50
   1   0 -14    2.50   17.60
   0   0 -14   41.30    9.00
   0   0 -14    4.00   19.00
   2  -1 -14   83.09   20.90
   2  -1 -14   81.79   13.60
   1  -1 -14    8.40    4.90
   1  -1 -14    4.10   20.20
   0   0   0    0.00    0.00
_computing_structure_solution     'SHELXT 2014/5 (Sheldrick, 2014)'
;
_shelx_hkl_checksum     19945
_shelx_res_file
;
    P21-25_a.res created by SHELXL-2014/7
TITL P21-25_a.res in P2(1)/m
REM Old TITL P21-25 in P2(1)
REM SHELXT solution in P2(1)/m
REM R1 0.081,  Rweak 0.010,  Alpha 0.020,  Orientation as input
REM Formula found by SHELXT:  S3 W
CELL  0.71073   5.7031   3.2524   9.4226   90.000   99.724   90.000
ZERR    2.000   0.0030   0.0018   0.0051    0.000    0.016    0.000
LATT  1
SYMM -X, 1/2+Y, -Z
SFAC RB S W
UNIT 0.68472 4 2
TEMP 0
L.S. 10
BOND
LIST 4
ACTA
OMIT -2 50
OMIT -1 0 2
OMIT 0 0 2
omit 1 0 0
omit -1 0 1
omit -1 0 4
omit 1 1 0
omit 2 0 0
FMAP 2
PLAN 20
WGHT    0.102400
FVAR       0.56570   0.13902   0.20334
W1    3    0.197820    0.750000    1.006148    10.50000    0.03189    0.03741 =
         0.04234    0.00000    0.00735    0.00000
S2    2    0.374423    0.250000    0.860004    10.50000    0.03435    0.03832 =
         0.04055    0.00000    0.00744    0.00000
S3    2    0.140896    0.250000    1.184974    10.50000    0.04104    0.03861 =
         0.04092    0.00000    0.00797    0.00000
RB4   1    0.208674   -0.250000    0.533716    20.50000    0.27591    0.12229 =
         0.04460    0.00000    0.06363    0.00000
RB5   1    0.379237   -0.250000    0.524800    30.50000    0.18387    0.24248 =
         0.08073    0.00000    0.01146    0.00000
HKLF 4
REM  P21-25_a.res in P2(1)/m
REM R1 =  0.0499 for     327 Fo > 4sig(Fo)  and  0.0530 for all     352 data
REM     33 parameters refined using      0 restraints
END
WGHT      0.1026      0.0000
REM Highest difference peak  2.448,  deepest hole -1.656,  1-sigma level  0.572
Q1    1   0.0432  0.7500  0.9988  10.50000  0.05    2.45
Q2    1   0.3972  0.2500  0.9840  10.50000  0.05    2.18
Q3    1   0.1594  0.7500  0.9211  10.50000  0.05    2.11
Q4    1   0.3402  0.7500  1.0057  10.50000  0.05    2.10
Q5    1   0.2335  0.7500  1.0973  10.50000  0.05    2.06
Q6    1   0.2331  0.8687  0.9400  11.00000  0.05    1.83
Q7    1   0.4226  0.2500  0.7964  10.50000  0.05    1.44
Q8    1   0.1521  0.2500  1.2575  10.50000  0.05    1.09
Q9    1  -0.0440  0.2500  1.1871  10.50000  0.05    0.97
Q10   1   0.2546  0.2500  0.8750  10.50000  0.05    0.86
Q11   1   0.4896 -0.2500  0.7558  10.50000  0.05    0.69
Q12   1   0.1786  0.0747  1.1933  11.00000  0.05    0.59
Q13   1   0.4401  0.0391  1.2932  11.00000  0.05    0.57
Q14   1   0.1034  0.2500  0.7353  10.50000  0.05    0.46
Q15   1   0.0389  0.0218  1.1557  11.00000  0.05    0.43
Q16   1   0.1135  0.2500  1.1092  10.50000  0.05    0.40
Q17   1  -0.0110 -0.2500  1.1876  10.50000  0.05    0.38
Q18   1   0.5958 -0.2500  0.5193  10.50000  0.05    0.35
Q19   1   0.1382  0.1284  1.3568  11.00000  0.05    0.34
Q20   1   0.4394 -0.2500  0.4506  10.50000  0.05    0.33
;
_shelx_res_checksum     8137
