# Supplementary material for: Crystal structure and electrical resistance property of Rb0.21(H2O)yWS2
Source: Acta Crystallogr E Crystallogr Commun. 2019 Jun 11;75(Pt 7):976–9. doi: 10.1107/S2056989019007941 (PMC6659325; doi:10.1107/S2056989019007941)
Supplement: Supplementary file 2 [file e-75-00976-Isup2.hkl]

data_I                                                                          
_shelx_title ' P21-25_a.res in P2(1)/m'                                         
_shelx_refln_list_code          4                                               
_shelx_F_calc_maximum      151.19                                               
_exptl_crystal_F_000       237.33                                               
_reflns_d_resolution_high  0.8430                                               
                                                                                
loop_                                                                           
 _space_group_symop_operation_xyz                                               
 'x, y, z'                                                                      
 '-x, y+1/2, -z'                                                                
 '-x, -y, -z'                                                                   
 'x, -y-1/2, z'                                                                 
                                                                                
_cell_length_a     5.7031                                                       
_cell_length_b     3.2524                                                       
_cell_length_c     9.4226                                                       
_cell_angle_alpha  90.000                                                       
_cell_angle_beta   99.724                                                       
_cell_angle_gamma  90.000                                                       
                                                                                
_shelx_F_squared_multiplier     1.000                                           
                                                                                
loop_                                                                           
 _refln_index_h                                                                 
 _refln_index_k                                                                 
 _refln_index_l                                                                 
 _refln_F_squared_calc                                                          
 _refln_F_squared_meas                                                          
 _refln_F_squared_sigma                                                         
 _refln_observed_status                                                         
   3   0   0       6509.25       7180.60       117.40 o                         
   4   0   0         24.13         19.37        11.25 o                         
   5   0   0       3650.95       3550.38       123.12 o                         
   6   0   0        356.99        369.32        29.37 o                         
   2   1   0       3630.16       4587.04        58.41 o                         
   3   1   0       3866.02       4086.15        50.47 o                         
   4   1   0       3799.72       3397.55        54.65 o                         
   5   1   0         83.43         95.04         7.61 o                         
   6   1   0       1062.74       1149.16        27.23 o                         
   0   2   0      13002.36      13441.00       313.39 o                         
   1   2   0        589.57        531.89        37.52 o                         
   2   2   0       3659.12       3434.77        95.48 o                         
   3   2   0       2736.34       2519.95        57.69 o                         
   4   2   0          7.85         11.87         7.03 o                         
   5   2   0       1651.98       1803.18        54.97 o                         
   1   3   0       1159.55       1087.34        66.25 o                         
   2   3   0        706.77        702.98        31.97 o                         
   3   3   0        755.38        829.63        26.42 o                         
   4   3   0        782.39        842.74        26.66 o                         
  -6   0   1         97.26         86.56        14.06 o                         
  -5   0   1       3344.96       2952.67       105.62 o                         
  -4   0   1          7.60          2.19        10.31 o                         
  -3   0   1       7108.66       7453.38       140.69 o                         
  -2   0   1       2729.75       3450.69        71.72 o                         
   0   0   1      22857.10      30550.91       693.64 o                         
   1   0   1       1387.16       2028.41        40.20 o                         
   2   0   1      15756.71      19252.83       299.17 o                         
   3   0   1       5168.38       4990.70        84.51 o                         
   4   0   1        222.64        226.86        36.72 o                         
   5   0   1       3338.96       3219.19       112.49 o                         
   6   0   1        539.52        573.34        35.62 o                         
  -6   1   1       1224.76       1309.29        32.23 o                         
  -5   1   1         25.88         31.52         6.78 o                         
  -4   1   1       4260.88       3884.31        61.38 o                         
  -3   1   1       5338.09       5500.45        60.70 o                         
  -2   1   1       4817.00       5526.59        80.25 o                         
  -1   1   1      11027.70      13373.98       176.27 o                         
   0   1   1          1.77          8.90        23.70 o                         
   1   1   1       3714.60       3992.84        75.06 o                         
   2   1   1       4590.55       5384.89        76.43 o                         
   3   1   1       1564.01       1428.64        25.98 o                         
   4   1   1       3529.94       3079.02        50.46 o                         
   5   1   1        113.80        142.84        10.16 o                         
   6   1   1        814.14        848.29        19.57 o                         
  -5   2   1       1542.06       1619.06        40.35 o                         
  -4   2   1          2.50         16.28         9.21 o                         
  -3   2   1       2783.14       2502.64        72.88 o                         
  -2   2   1       1312.00       1179.01        30.88 o                         
  -1   2   1        767.76        715.45        48.37 o                         
   0   2   1       8279.23       8532.29       210.33 o                         
   1   2   1        350.95        303.34        18.03 o                         
   2   2   1       5704.26       4990.61        94.93 o                         
   3   2   1       2069.93       1820.75        54.84 o                         
   4   2   1         86.01         75.40         7.35 o                         
   5   2   1       1552.20       1683.06        34.68 o                         
  -4   3   1        885.03        980.39        28.24 o                         
  -3   3   1        975.50       1058.25        29.65 o                         
  -2   3   1        782.72        811.12        33.41 o                         
  -1   3   1       2087.93       1940.01        89.99 o                         
   0   3   1          0.37         16.08        14.11 o                         
   1   3   1        883.67        803.12        27.38 o                         
   2   3   1        731.89        755.40        26.24 o                         
   3   3   1        289.07        325.77        19.16 o                         
   4   3   1        750.28        848.40        29.63 o                         
  -6   0   2         55.70         53.75        12.50 o                         
  -5   0   2       3410.67       2983.26       106.87 o                         
  -4   0   2        335.60        305.89        27.81 o                         
  -3   0   2       6430.33       6890.67       101.35 o                         
  -2   0   2       2670.10       3743.36        75.39 o                         
   1   0   2        264.90        383.64        32.97 o                         
   2   0   2      13699.39      16489.78       233.92 o                         
   3   0   2       3043.86       2768.91        77.35 o                         
   4   0   2       1028.20        949.12        28.41 o                         
   5   0   2       2448.42       2398.64        61.87 o                         
   6   0   2        305.93        287.45        29.06 o                         
  -6   1   2       1187.38       1262.79        29.27 o                         
  -5   1   2        436.90        444.73        21.19 o                         
  -4   1   2       4324.55       4009.78        68.64 o                         
  -3   1   2       2777.94       2839.17        41.54 o                         
  -2   1   2       5060.11       6109.39        76.31 o                         
  -1   1   2      21686.51      27031.02       444.71 o                         
   0   1   2        348.08        647.25        44.32 o                         
   1   1   2      10094.41      12167.18       195.81 o                         
   2   1   2       3211.21       3525.68        49.91 o                         
   3   1   2        604.91        599.89        17.84 o                         
   4   1   2       3889.88       3562.75        63.39 o                         
   5   1   2          1.82         -2.11         5.96 o                         
   6   1   2        764.22        809.18        19.37 o                         
  -5   2   2       1542.04       1631.68        39.92 o                         
  -4   2   2        162.72        153.38        13.72 o                         
  -3   2   2       2736.51       2453.64        54.95 o                         
  -2   2   2       1080.63       1164.10        39.79 o                         
  -1   2   2        654.75        579.83        28.34 o                         
   0   2   2       4935.34       5373.09       170.44 o                         
   1   2   2        224.40        193.40        16.26 o                         
   2   2   2       5198.88       4547.15        71.50 o                         
   3   2   2       1322.20       1107.17        30.46 o                         
   4   2   2        477.20        441.28        16.76 o                         
   5   2   2       1122.77       1277.52        28.93 o                         
  -4   3   2        891.07       1017.71        31.23 o                         
  -3   3   2        542.14        585.20        20.64 o                         
  -2   3   2        938.04        896.32        30.97 o                         
  -1   3   2       3058.51       2974.82       122.18 o                         
   0   3   2         33.11         31.51        12.89 o                         
   1   3   2       1568.01       1422.01        73.04 o                         
   2   3   2        647.38        613.23        31.70 o                         
   3   3   2        134.52        130.49        10.16 o                         
  -6   0   3        244.30        247.14        26.56 o                         
  -5   0   3       3251.02       3038.26       109.06 o                         
  -4   0   3       1067.71        961.83        38.45 o                         
  -3   0   3       7389.63       7090.82       119.81 o                         
  -2   0   3       4247.44       5403.29        78.65 o                         
  -1   0   3       1226.05       1429.38        36.33 o                         
   0   0   3       3785.67       4789.61        77.72 o                         
   1   0   3       2100.92       2555.89        53.37 o                         
   2   0   3       6550.61       6436.67       125.51 o                         
   3   0   3       2613.14       2365.64        67.14 o                         
   4   0   3       1409.01       1300.99        39.22 o                         
   5   0   3       1375.75       1276.80        42.10 o                         
   6   0   3         60.24         53.22         8.41 o                         
  -6   1   3       1081.84       1101.91        26.45 o                         
  -5   1   3        508.23        465.32        19.95 o                         
  -4   1   3       3570.22       3179.98        52.80 o                         
  -3   1   3        589.90        537.35        18.52 o                         
  -2   1   3       4497.51       4593.67        59.62 o                         
  -1   1   3      12091.42      12997.01       276.95 o                         
   0   1   3        434.33        496.64        48.19 o                         
   1   1   3      11953.74      11779.46       181.74 o                         
   2   1   3       2079.01       2213.73        50.74 o                         
   3   1   3       1124.05       1024.27        26.10 o                         
   4   1   3       3507.72       3229.08        51.67 o                         
   5   1   3         32.88         22.65         6.03 o                         
  -5   2   3       1498.88       1637.87        36.75 o                         
  -4   2   3        436.20        429.49        17.95 o                         
  -3   2   3       2950.72       2578.38        51.27 o                         
  -2   2   3       1849.25       1704.04        46.00 o                         
  -1   2   3        515.87        486.61        38.66 o                         
   0   2   3       2259.97       2150.59        91.24 o                         
   1   2   3        524.35        451.38        25.36 o                         
   2   2   3       2598.07       2184.35        51.91 o                         
   3   2   3       1103.61        991.32        29.64 o                         
   4   2   3        613.85        604.68        21.72 o                         
   5   2   3        656.71        702.76        20.88 o                         
  -4   3   3        749.43        863.93        24.09 o                         
  -3   3   3        112.14        114.74        14.19 o                         
  -2   3   3        795.35        817.37        29.05 o                         
  -1   3   3       2322.81       2415.86        94.99 o                         
   0   3   3        105.05         96.29        14.85 o                         
   1   3   3       2251.00       2146.72        51.04 o                         
   2   3   3        347.11        328.88        19.36 o                         
   3   3   3        216.52        237.33        29.87 o                         
  -6   0   4        735.71        708.33        39.37 o                         
  -5   0   4       2659.76       2503.66        93.43 o                         
  -4   0   4        423.09        385.98        18.30 o                         
  -3   0   4       7337.42       6980.95       164.70 o                         
  -2   0   4       8398.50       9331.09       140.49 o                         
   0   0   4       9192.26      12762.02       175.39 o                         
   1   0   4        679.63        638.23        26.63 o                         
   2   0   4       2888.68       2812.48       107.20 o                         
   3   0   4       2960.69       2665.39        68.16 o                         
   4   0   4        670.20        612.76        28.28 o                         
   5   0   4       1010.76       1006.30        29.46 o                         
  -6   1   4       1088.43       1085.13        29.96 o                         
  -5   1   4        156.36        160.57        13.17 o                         
  -4   1   4       3147.94       2700.82        45.57 o                         
  -3   1   4         89.96         72.12         7.47 o                         
  -2   1   4       2798.27       3176.51        74.85 o                         
  -1   1   4       7263.70       7369.05       118.23 o                         
   0   1   4        929.02       1136.42        52.67 o                         
   1   1   4      12121.09      12072.42       176.28 o                         
   2   1   4        417.09        401.28        21.04 o                         
   3   1   4       1984.04       1836.17        38.64 o                         
   4   1   4       2277.21       2190.28        42.94 o                         
   5   1   4         15.84         11.23         7.44 o                         
  -5   2   4       1218.06       1366.58        31.82 o                         
  -4   2   4        203.94        200.15        13.60 o                         
  -3   2   4       3164.12       2739.84        63.88 o                         
  -2   2   4       3108.23       2980.87        89.13 o                         
  -1   2   4       1095.17        960.79        58.43 o                         
   0   2   4       3158.13       3127.00       117.49 o                         
   1   2   4        398.87        369.32        18.67 o                         
   2   2   4       1285.47       1198.01        51.39 o                         
   3   2   4       1304.40       1146.37        33.00 o                         
   4   2   4        316.78        323.96        18.30 o                         
  -3   3   4         21.47         27.63        15.66 o                         
  -2   3   4        536.65        534.30        26.05 o                         
  -1   3   4       1154.48       1200.12        60.31 o                         
   0   3   4        109.88        137.80        18.75 o                         
   1   3   4       2143.87       2180.95        52.23 o                         
   2   3   4        103.49        106.45        16.08 o                         
   3   3   4        432.34        491.43        33.29 o                         
  -6   0   5        915.39        935.55        26.93 o                         
  -5   0   5       1697.79       1745.00        41.66 o                         
  -4   0   5          6.19         21.37         7.90 o                         
  -3   0   5       5676.56       5391.50       133.61 o                         
  -2   0   5       5672.20       6108.92        98.10 o                         
  -1   0   5       3198.35       3059.31        64.57 o                         
   0   0   5       8033.28       8596.14       135.78 o                         
   1   0   5        635.94        635.07        29.08 o                         
   2   0   5       2599.74       2292.48        81.07 o                         
   3   0   5       3018.51       2703.47        69.49 o                         
   4   0   5        242.09        230.32        19.51 o                         
   5   0   5       1055.17       1112.45        35.12 o                         
  -6   1   5       1006.94       1070.91        33.68 o                         
  -5   1   5          5.00         17.94         7.18 o                         
  -4   1   5       3294.02       2860.06        61.94 o                         
  -3   1   5        278.95        250.03        15.91 o                         
  -2   1   5       1770.12       1621.75        33.36 o                         
  -1   1   5       2126.18       2096.05        38.53 o                         
   0   1   5          6.29         13.01         6.92 o                         
   1   1   5       5980.35       5321.07       228.82 o                         
   2   1   5        313.25        373.54        29.79 o                         
   3   1   5       2325.28       2069.89        46.28 o                         
   4   1   5        946.78        943.43        24.67 o                         
   5   1   5          7.02         -0.23         6.96 o                         
  -5   2   5        795.06        926.34        24.44 o                         
  -4   2   5          1.33         10.41        11.28 o                         
  -3   2   5       2386.32       2076.34        60.81 o                         
  -2   2   5       2470.44       2111.63        60.36 o                         
  -1   2   5       1394.57       1344.17        64.06 o                         
   0   2   5       3624.80       3445.70       125.62 o                         
   1   2   5        160.40        127.23        25.25 o                         
   2   2   5       1067.40        994.17        32.69 o                         
   3   2   5       1355.68       1291.75        36.30 o                         
   4   2   5        109.38         96.86        14.65 o                         
  -3   3   5         55.12         42.15        10.99 o                         
  -2   3   5        359.70        374.55        22.46 o                         
  -1   3   5        495.14        554.90        42.19 o                         
   0   3   5         11.62         -4.37        15.62 o                         
   1   3   5       1213.60       1289.34        37.93 o                         
   2   3   5         53.68         59.73        10.34 o                         
  -6   0   6        569.06        633.41        27.98 o                         
  -5   0   6       1224.69       1215.77        41.07 o                         
  -4   0   6        150.04        135.14        15.19 o                         
  -3   0   6       2981.27       2819.49        78.97 o                         
  -2   0   6       2754.58       2440.92        59.98 o                         
  -1   0   6       3830.04       3556.36        81.52 o                         
   0   0   6       8902.64       9590.13       297.58 o                         
   1   0   6        119.64         98.05        15.73 o                         
   2   0   6       2763.28       2557.04        68.27 o                         
   3   0   6       1818.36       1615.96        46.95 o                         
   4   0   6        139.53        114.87        11.81 o                         
   5   0   6       1163.13       1480.46        43.51 o                         
  -5   1   6          9.08         -0.45         8.95 o                         
  -4   1   6       3412.57       2863.52        61.56 o                         
  -3   1   6        676.04        612.62        22.70 o                         
  -2   1   6       2377.93       2309.56        49.31 o                         
  -1   1   6       2310.19       2165.61        51.59 o                         
   0   1   6         26.57         25.65         8.01 o                         
   1   1   6       3004.24       2655.42       174.66 o                         
   2   1   6        404.40        410.07        19.20 o                         
   3   1   6       1404.94       1294.61        33.49 o                         
   4   1   6        465.81        478.99        18.73 o                         
  -5   2   6        576.93        686.28        22.57 o                         
  -4   2   6         60.91         56.89        13.11 o                         
  -3   2   6       1344.63       1251.52        41.15 o                         
  -2   2   6       1110.65       1001.81        35.36 o                         
  -1   2   6       1462.83       1327.48        35.16 o                         
   0   2   6       3529.23       3036.70       111.56 o                         
   1   2   6         19.71         19.84         7.59 o                         
   2   2   6       1287.50       1303.72        36.53 o                         
   3   2   6        827.60        777.09        27.88 o                         
  -2   3   6        471.04        505.93        21.71 o                         
  -1   3   6        414.84        503.03        40.00 o                         
   0   3   6          1.28         22.19        15.00 o                         
   1   3   6        613.26        705.20        28.46 o                         
  -5   0   7       1232.59       1371.70        45.05 o                         
  -4   0   7         65.09         75.73        14.05 o                         
  -3   0   7       1543.39       1521.56        62.34 o                         
  -2   0   7        767.71        758.91        34.89 o                         
  -1   0   7        921.18        799.53        30.77 o                         
   0   0   7       4310.23       4259.75       116.35 o                         
   1   0   7         67.61        120.62        60.93 o                         
   2   0   7       2798.75       2406.65        72.95 o                         
   3   0   7        543.94        549.15        26.56 o                         
   4   0   7        191.01        226.97        21.35 o                         
  -5   1   7         91.45        110.05        15.47 o                         
  -4   1   7       2535.37       2381.48        66.37 o                         
  -3   1   7        733.70        689.41        23.88 o                         
  -2   1   7       2735.81       2515.69        52.52 o                         
  -1   1   7       2149.76       1929.16        38.18 o                         
   0   1   7          1.69         -4.24         9.25 o                         
   1   1   7       1843.79       1630.37       143.41 o                         
   2   1   7        806.52        861.64        41.15 o                         
   3   1   7        736.37        730.77        29.92 o                         
   4   1   7        426.08        450.45        19.17 o                         
  -4   2   7         34.47         19.85        10.42 o                         
  -3   2   7        686.01        725.87        29.59 o                         
  -2   2   7        365.89        377.38        19.41 o                         
  -1   2   7        480.98        455.12        20.83 o                         
   0   2   7       1980.70       1967.59       158.88 o                         
   1   2   7         57.02         25.72        26.79 o                         
   2   2   7       1225.78       1285.13        36.99 o                         
   3   2   7        259.88        298.25        21.47 o                         
  -1   3   7        481.51        620.53        41.56 o                         
  -5   0   8       1342.54       1506.31        50.00 o                         
  -4   0   8          5.85          5.20        13.82 o                         
  -3   0   8       1405.28       1334.57        37.95 o                         
  -2   0   8        413.49        375.85        26.20 o                         
  -1   0   8        497.48        470.12        24.13 o                         
   0   0   8       2162.61       2342.08        72.76 o                         
   1   0   8         69.41         89.28        21.56 o                         
   2   0   8       1636.78       1595.91        87.81 o                         
   3   0   8        121.93        135.26        28.11 o                         
  -5   1   8        238.39        243.91        18.30 o                         
  -4   1   8       1232.76       1202.95        31.45 o                         
  -3   1   8        231.12        237.39        17.18 o                         
  -2   1   8       2693.20       2561.96        53.51 o                         
  -1   1   8       1987.87       1756.66        59.80 o                         
   0   1   8        480.07        433.41        22.62 o                         
   1   1   8       1529.45       1457.13       123.46 o                         
   2   1   8        474.13        473.49        26.99 o                         
   3   1   8        410.85        443.91        20.66 o                         
  -3   2   8        659.38        742.39        25.54 o                         
  -2   2   8        180.93        228.64        49.94 o                         
  -1   2   8        179.89        108.16        14.95 o                         
   0   2   8        963.20        970.16        46.87 o                         
   1   2   8         17.30         13.15        10.78 o                         
   2   2   8        798.14        944.24        41.49 o                         
  -4   0   9          5.90         11.13        15.33 o                         
  -3   0   9       1687.13       1596.32        42.48 o                         
  -2   0   9        441.60        405.15        31.13 o                         
  -1   0   9        126.44         99.06        13.77 o                         
   0   0   9       1189.05       1254.77        47.70 o                         
   1   0   9         70.29         72.76        15.85 o                         
   2   0   9        971.82       1149.06        41.25 o                         
   3   0   9         79.54         87.85        12.82 o                         
  -4   1   9        504.36        569.21        22.75 o                         
  -3   1   9         55.50         46.89        10.30 o                         
  -2   1   9       1149.31       1162.89        33.09 o                         
  -1   1   9       1148.50       1011.78        42.91 o                         
   0   1   9        447.79        440.30        17.56 o                         
   1   1   9       1246.46       1338.86        35.81 o                         
   2   1   9        105.71         79.33        12.10 o                         
  -2   2   9        206.11        213.28        16.97 o                         
  -1   2   9         81.71         61.64        17.97 o                         
   0   2   9        551.38        610.20        28.85 o                         
   1   2   9         22.33          7.53         7.68 o                         
  -4   0  10          2.53         -0.27        12.11 o                         
  -3   0  10       1540.44       1479.58        40.61 o                         
  -2   0  10        284.39        269.04        27.69 o                         
  -1   0  10        550.32        587.06        54.68 o                         
   0   0  10        730.90        937.10        53.28 o                         
   1   0  10         42.41         53.62        22.66 o                         
  -3   1  10          3.76         11.57         8.46 o                         
  -2   1  10        414.70        473.44        28.81 o                         
  -1   1  10        480.52        502.78        25.97 o                         
   0   1  10        379.48        464.78        34.28 o                         
   1   1  10        689.72        859.25        53.75 o                         
  -2   0  11        201.94        227.37        53.11 o                         
  -1   0  11        527.00        651.37        55.00 o                         
   0   0  11        531.64        786.02        84.82 o                         
                                                                                
